# Supplementary material for: 2-Acetamido-2-de­oxy-3-O-β-d-galactopyranosyl-d-glucose dihydrate
Source: Acta Crystallogr Sect E Struct Rep Online. 2009 Jul 4;65(Pt 8):o1781–2. doi: 10.1107/S1600536809024775 (PMC2977301; doi:10.1107/S1600536809024775)
Supplement: Supplementary file 2 [file e-65-o1781-Isup2.hkl]

#
# h,k,l, Fc-squared, Fo-squared, sigma(Fo-squared) and status flag
#
data_I
_shelx_title ' lnb in P 21 21 21'
_shelx_refln_list_code          4
_shelx_F_calc_maximum      100.27
_exptl_crystal_F_000       895.90
_reflns_d_resolution_high  0.7999
 
loop_
 _symmetry_equiv_pos_as_xyz
 'x, y, z'
 '-x+1/2, -y, z+1/2'
 'x+1/2, -y+1/2, -z'
 '-x, y+1/2, -z+1/2'
 
_cell_length_a     8.284
_cell_length_b    12.841
_cell_length_c    17.503
_cell_angle_alpha  90.000
_cell_angle_beta   90.000
_cell_angle_gamma  90.000
 
_shelx_F_squared_multiplier     1.000
 
loop_
 _refln_index_h
 _refln_index_k
 _refln_index_l
 _refln_F_squared_calc
 _refln_F_squared_meas
 _refln_F_squared_sigma
 _refln_observed_status
   4   0   0     1018.16      920.57     24.41 o
   6   0   0      688.87      868.20     19.43 o
   8   0   0      427.35      381.91      9.91 o
  10   0   0        4.17        9.68      7.62 o
   1   1   0      264.21      174.00      4.57 o
   2   1   0     4184.55     4510.19    116.68 o
   3   1   0       26.89       21.14      0.89 o
   4   1   0     2510.18     2491.64     45.37 o
   5   1   0     1910.28     1986.22     30.15 o
   6   1   0     1295.87     1404.19     21.38 o
   7   1   0      368.53      413.67      7.47 o
   8   1   0        9.22        6.10      2.13 o
   9   1   0       77.02       88.29      3.45 o
  10   1   0        5.04       -2.23      8.33 o
   0   2   0     2397.52     2123.51     54.91 o
   1   2   0      545.64      467.94      9.99 o
   2   2   0      751.86      700.05     21.44 o
   3   2   0     1663.78     1548.57     28.61 o
   4   2   0      552.44      593.67     12.48 o
   5   2   0      277.69      294.83      5.42 o
   6   2   0        6.36       15.39      1.17 o
   7   2   0      652.11      678.00     12.02 o
   8   2   0       26.57       22.53      1.70 o
   9   2   0       25.81       29.09      3.94 o
   1   3   0        1.74        5.71      0.78 o
   2   3   0      426.10      349.42      6.96 o
   3   3   0      860.32      872.83     23.85 o
   4   3   0      155.89      145.05      4.65 o
   5   3   0      218.76      223.73      5.94 o
   6   3   0     1238.35     1328.18     28.60 o
   7   3   0      206.34      214.44      5.85 o
   8   3   0       27.45       25.41      3.12 o
   9   3   0       67.23       68.48      4.80 o
   0   4   0      851.93      753.63     20.97 o
   1   4   0     4052.11     3824.00     69.61 o
   2   4   0     1500.55     1329.23     25.04 o
   3   4   0       37.91       33.08      1.24 o
   4   4   0        0.65        4.72      1.52 o
   5   4   0      945.66     1044.09     23.59 o
   6   4   0     1723.60     1893.69     39.76 o
   7   4   0      640.47      671.84     15.48 o
   8   4   0        0.03       -0.21      2.62 o
   9   4   0      192.60      235.16      4.20 o
   1   5   0     1236.81     1255.95     24.37 o
   2   5   0     2103.74     1959.84     51.50 o
   3   5   0     1297.04     1264.98     24.12 o
   4   5   0      102.42       87.97      3.49 o
   5   5   0     1186.52     1229.22     27.31 o
   6   5   0     1329.96     1421.83     31.78 o
   7   5   0        3.58        3.47      2.66 o
   8   5   0        8.84        4.86      3.09 o
   9   5   0       45.60       43.73      4.65 o
   0   6   0        2.14        4.47      1.28 o
   1   6   0       36.34       50.73      2.81 o
   2   6   0      627.65      580.15     11.49 o
   3   6   0     1012.76      944.74     15.50 o
   4   6   0       30.02       40.40      3.62 o
   5   6   0      194.96      211.07      6.57 o
   6   6   0      956.48     1061.11     23.65 o
   7   6   0       12.36       12.95      2.80 o
   8   6   0       24.76       22.53      2.87 o
   9   6   0        0.21       -0.28      7.16 o
   1   7   0      150.97      147.83      3.64 o
   2   7   0      240.76      227.31      4.41 o
   3   7   0      438.32      400.14      7.26 o
   4   7   0      439.99      460.49      8.08 o
   5   7   0        4.54       13.76      2.84 o
   6   7   0      104.76      106.25      4.09 o
   7   7   0        0.24        2.30      3.01 o
   8   7   0       39.59       34.75      3.80 o
   0   8   0       14.02       13.23      1.67 o
   1   8   0      754.98      747.74     12.34 o
   2   8   0     2159.44     2195.06     33.73 o
   3   8   0      762.33      710.91     12.44 o
   4   8   0      313.07      322.83      6.20 o
   5   8   0      262.85      291.34      8.12 o
   6   8   0      348.59      361.75      8.63 o
   7   8   0       44.42       52.25      3.69 o
   8   8   0        4.07        9.08      3.51 o
   1   9   0       13.95       15.96      1.63 o
   2   9   0      193.97      160.82      3.36 o
   3   9   0        5.79       11.84      1.24 o
   4   9   0      142.24      108.94      2.64 o
   5   9   0       17.13       14.37      3.65 o
   6   9   0       35.25       36.24      3.12 o
   7   9   0       27.13       31.12      3.62 o
   8   9   0       65.93       72.45      4.97 o
   0  10   0     1746.12     1710.51     36.84 o
   1  10   0      309.28      284.61      5.56 o
   2  10   0      219.65      199.98      4.14 o
   3  10   0      200.09      196.97      4.32 o
   4  10   0        3.58        1.63      1.74 o
   5  10   0        3.72        5.92      2.52 o
   6  10   0       17.86       20.04      2.77 o
   7  10   0      188.65      229.56      4.49 o
   8  10   0        1.63        3.30      3.86 o
   1  11   0       37.56       31.20      2.09 o
   2  11   0     1290.50     1288.75     20.15 o
   3  11   0       37.09       31.66      1.77 o
   4  11   0      149.12      130.94      3.92 o
   5  11   0      383.49      395.94      8.92 o
   6  11   0       17.00       21.11      3.90 o
   7  11   0      110.51      117.61      5.30 o
   0  12   0      547.51      521.96     13.27 o
   1  12   0       28.44       26.58      1.85 o
   2  12   0        2.34        1.91      1.74 o
   3  12   0        0.11        2.59      1.67 o
   4  12   0        1.33        5.46      1.74 o
   5  12   0       97.49       90.08      3.20 o
   6  12   0       32.43       31.05      3.73 o
   1  13   0       10.07        9.61      2.09 o
   2  13   0       13.22       12.09      1.84 o
   3  13   0       14.09       20.50      2.06 o
   4  13   0        3.89        2.02      1.95 o
   5  13   0        2.14        2.84      3.26 o
   0  14   0      141.23      133.32      4.13 o
   1  14   0       80.32       77.03      2.35 o
   2  14   0      111.29      113.26      3.24 o
   3  14   0       15.46       17.45      2.34 o
   4  14   0        6.75        3.12      2.45 o
   1  15   0        0.01        0.07      2.30 o
   2  15   0       17.84       14.93      2.20 o
   3  15   0        7.58        4.47      2.27 o
   0  16   0      133.10      107.32      9.36 o
   1   0   1     3328.31     3265.01     83.68 o
   3   0   1     2048.58     2042.84     37.79 o
   4   0   1     1606.76     1656.59     30.78 o
   5   0   1        6.59        8.83      1.03 o
   6   0   1      340.18      305.86      5.60 o
   7   0   1      176.35      166.98      3.85 o
   8   0   1       12.26       17.13      1.99 o
   9   0   1      186.78      193.36      3.96 o
   0   1   1     1120.96      880.76     17.79 o
   1   1   1     3295.56     3138.38     57.16 o
   3   1   1     1480.28     1319.19     17.93 o
   4   1   1      977.99      997.83     13.29 o
   5   1   1      644.61      671.10      7.66 o
   6   1   1        5.72       10.11      0.82 o
   7   1   1      377.66      395.44      4.95 o
   8   1   1       14.60       18.69      1.28 o
   9   1   1      189.27      206.09      3.06 o
  10   1   1       72.14       83.22     12.50 o
   0   2   1      604.94      492.06      9.61 o
   1   2   1     4362.43     4454.87     93.68 o
   2   2   1      115.57       89.54      2.58 o
   3   2   1     1958.63     1986.81     29.89 o
   4   2   1      862.00      858.70     11.38 o
   5   2   1      819.83      865.37      9.51 o
   6   2   1      134.02      150.59      2.28 o
   7   2   1      182.54      188.69      2.85 o
   8   2   1      323.84      341.58      5.83 o
   9   2   1       52.64       46.19      2.20 o
  10   2   1       10.84        6.74     11.14 o
   0   3   1     2145.99     1773.43     38.09 o
   1   3   1     1919.24     1672.84     23.36 o
   2   3   1       94.71       87.80      1.57 o
   3   3   1     1502.81     1386.48     21.14 o
   4   3   1      406.65      384.16      6.26 o
   5   3   1      538.32      531.25      7.14 o
   6   3   1       83.34       79.59      1.88 o
   7   3   1      234.87      214.81      3.47 o
   8   3   1      183.51      203.03      4.56 o
   9   3   1       46.68       54.70      2.91 o
  10   3   1       17.81       17.52      6.14 o
   0   4   1     4540.95     4643.98     85.15 o
   1   4   1     8586.62     9382.18    170.01 o
   2   4   1     9867.91    12592.64    227.08 o
   3   4   1      170.21      156.71      2.90 o
   4   4   1      119.59      105.40      2.14 o
   5   4   1       85.66       97.59      2.60 o
   6   4   1      174.95      187.37      3.96 o
   7   4   1       34.71       36.63      1.99 o
   8   4   1      118.51      122.24      3.56 o
   9   4   1        9.10        6.45      3.19 o
  10   4   1       59.47       67.29     15.05 o
   0   5   1      228.39      185.30      4.03 o
   1   5   1     3752.41     4030.69     52.37 o
   2   5   1      860.50      843.07     13.14 o
   3   5   1     1638.32     1609.19     21.23 o
   4   5   1      527.35      470.13      6.93 o
   5   5   1      476.58      480.62      8.85 o
   6   5   1      409.57      402.33      8.12 o
   7   5   1       78.26       75.81      2.67 o
   8   5   1      291.87      304.84      6.15 o
   9   5   1       70.53       74.84      3.34 o
   0   6   1       19.14       24.28      1.35 o
   1   6   1     2344.78     2361.41     31.04 o
   2   6   1      462.18      462.27      6.64 o
   3   6   1      604.81      599.23      6.89 o
   4   6   1      297.34      292.66      4.77 o
   5   6   1     1934.14     2071.93     33.72 o
   6   6   1      894.03      893.89     14.34 o
   7   6   1      802.30      856.47     14.63 o
   8   6   1       18.44       24.55      2.41 o
   9   6   1        7.47        7.87      3.19 o
   0   7   1     1782.91     1742.15     32.64 o
   1   7   1      565.16      519.82      7.50 o
   2   7   1      637.63      619.01      7.30 o
   3   7   1      201.06      201.98      2.93 o
   4   7   1      516.25      531.87      7.09 o
   5   7   1      148.29      148.82      3.78 o
   6   7   1      116.67      122.88      3.17 o
   7   7   1       72.05       63.95      2.45 o
   8   7   1      262.57      269.42      4.64 o
   0   8   1      155.26      161.99      3.36 o
   1   8   1        3.59        4.26      0.82 o
   2   8   1      137.85      145.37      2.35 o
   3   8   1      305.63      316.39      4.41 o
   4   8   1      467.50      460.90      5.95 o
   5   8   1      799.76      811.51     13.53 o
   6   8   1       34.89       39.68      2.59 o
   7   8   1       76.54       96.93      3.23 o
   8   8   1      223.75      220.68      3.82 o
   0   9   1     1563.62     1507.26     24.88 o
   1   9   1      509.46      458.41      5.75 o
   2   9   1      111.75      119.42      1.99 o
   3   9   1      173.69      166.31      2.53 o
   4   9   1       44.94       48.47      1.31 o
   5   9   1      323.88      306.11      5.84 o
   6   9   1       73.93       74.44      2.52 o
   7   9   1      117.78      125.55      3.56 o
   8   9   1       32.48       41.13      3.26 o
   0  10   1     1792.68     1899.39     29.35 o
   1  10   1     1044.74      993.54     11.28 o
   2  10   1      713.26      748.03      8.68 o
   3  10   1      392.70      375.72      4.81 o
   4  10   1      101.49      111.11      2.28 o
   5  10   1      215.27      212.01      3.64 o
   6  10   1      249.07      265.82      4.11 o
   7  10   1        2.11        1.49      2.55 o
   8  10   1       56.39       63.52      5.04 o
   0  11   1      145.86      130.46      3.17 o
   1  11   1     1365.45     1292.44     15.21 o
   2  11   1     1278.06     1194.81     13.31 o
   3  11   1      541.18      552.66      6.78 o
   4  11   1     1013.41     1037.28     11.02 o
   5  11   1      351.43      362.54      5.80 o
   6  11   1       70.69       62.30      2.56 o
   7  11   1       14.29       16.53      2.73 o
   0  12   1      625.49      588.31     10.70 o
   1  12   1      372.06      327.08      4.30 o
   2  12   1       20.32       18.13      1.24 o
   3  12   1       38.40       38.09      1.42 o
   4  12   1      345.54      365.30      4.98 o
   5  12   1       99.45       97.83      2.63 o
   6  12   1       20.67       28.98      2.63 o
   0  13   1       65.67       62.80      2.59 o
   1  13   1       53.88       47.90      1.60 o
   2  13   1       20.92       23.80      1.49 o
   3  13   1        2.10        2.09      1.42 o
   4  13   1        7.46        8.87      1.67 o
   5  13   1       18.35       22.70      2.59 o
   6  13   1        2.89       -3.30      9.47 o
   0  14   1      227.13      225.17      3.71 o
   1  14   1      130.47      135.24      2.21 o
   2  14   1      101.59       99.08      2.06 o
   3  14   1      107.73      102.61      2.31 o
   4  14   1       12.53       15.96      2.09 o
   5  14   1       20.24       19.16      3.62 o
   0  15   1      275.07      245.45      5.03 o
   1  15   1       47.99       42.85      1.88 o
   2  15   1       41.51       39.57      2.02 o
   3  15   1       86.04       91.88      3.06 o
   0  16   1       19.46        5.60      4.50 o
   1   0   2     4749.00     5101.57    116.71 o
   2   0   2     3636.26     3552.90     64.84 o
   3   0   2     1295.30     1298.95     24.24 o
   4   0   2      184.62      140.21      3.33 o
   5   0   2     2158.65     2239.30     36.07 o
   6   0   2       25.71       21.12      1.28 o
   7   0   2      226.92      199.44      4.11 o
   8   0   2      324.96      349.31      6.69 o
   9   0   2       51.19       52.05      2.91 o
   0   1   2        7.65       10.37      0.57 o
   1   1   2     2507.97     2147.44     29.88 o
   2   1   2     1454.01     1368.68     32.15 o
   3   1   2      918.50      892.65     11.86 o
   4   1   2     1172.52     1162.73     15.96 o
   5   1   2      246.63      263.34      3.44 o
   6   1   2      364.67      391.13      4.82 o
   7   1   2      228.18      236.66      3.39 o
   8   1   2       11.32       13.94      1.31 o
   9   1   2      123.76      119.35      2.31 o
  10   1   2        0.83       -8.40     11.52 o
   0   2   2      154.13      124.37      2.79 o
   1   2   2     7989.77     9882.23    355.46 o
   2   2   2      416.81      377.43      5.54 o
   3   2   2      405.18      374.95      5.82 o
   4   2   2     1913.72     2160.58     29.92 o
   5   2   2     1000.52      951.69     10.94 o
   6   2   2      349.34      349.03      4.38 o
   7   2   2      114.49      113.99      1.99 o
   8   2   2      216.65      206.31      3.85 o
   9   2   2       14.65       17.52      2.62 o
  10   2   2        9.57       14.26     12.59 o
   0   3   2       11.29        4.12      0.96 o
   1   3   2     2794.16     2499.98     37.44 o
   2   3   2     3513.28     3413.79     51.19 o
   3   3   2     1051.35      978.97     15.14 o
   4   3   2      725.39      684.63     10.80 o
   5   3   2      149.33      134.04      2.43 o
   6   3   2      248.89      264.92      4.08 o
   7   3   2      101.86       97.32      2.13 o
   8   3   2        7.61        6.70      1.56 o
   9   3   2       31.56       33.82      2.73 o
  10   3   2       32.62       37.01     12.77 o
   0   4   2     2407.56     2081.61     38.86 o
   1   4   2      149.43      158.03      2.47 o
   2   4   2      630.44      591.20      8.23 o
   3   4   2      632.80      600.84      9.57 o
   4   4   2      389.02      360.54      5.02 o
   5   4   2      202.93      229.62      3.79 o
   6   4   2      317.00      330.73      4.95 o
   7   4   2      193.21      199.51      4.21 o
   8   4   2      248.26      264.12      5.43 o
   9   4   2        8.64       10.04      3.37 o
   0   5   2     1401.23     1342.05     25.42 o
   1   5   2     1178.81     1074.17     14.46 o
   2   5   2     3674.55     3626.00     47.10 o
   3   5   2     2918.79     3118.83     41.71 o
   4   5   2     1181.58     1161.67     14.75 o
   5   5   2      939.47     1039.19     13.22 o
   6   5   2      254.32      256.23      4.83 o
   7   5   2      216.81      211.86      4.57 o
   8   5   2       67.83       77.51      3.20 o
   9   5   2      164.96      161.48      3.77 o
   0   6   2     1294.37     1222.04     24.68 o
   1   6   2     1047.81     1022.86     13.93 o
   2   6   2     1372.41     1329.85     17.75 o
   3   6   2      918.05      858.93      9.78 o
   4   6   2       97.68       93.58      1.89 o
   5   6   2      850.99      855.99     11.44 o
   6   6   2      469.32      478.44      8.21 o
   7   6   2      255.31      274.54      5.57 o
   8   6   2       79.98       83.43      3.52 o
   9   6   2      249.44      240.49      4.96 o
   0   7   2      250.48      242.87      5.67 o
   1   7   2      357.14      292.38      4.44 o
   2   7   2      138.38      123.51      1.93 o
   3   7   2     1112.30     1019.38     13.16 o
   4   7   2       36.48       37.92      1.35 o
   5   7   2     1018.70     1057.49     13.50 o
   6   7   2      518.68      567.31      9.76 o
   7   7   2      163.90      175.94      3.95 o
   8   7   2      194.43      217.18      4.28 o
   9   7   2       11.14       12.77      3.37 o
   0   8   2      296.68      236.40      4.96 o
   1   8   2      365.74      359.97      4.68 o
   2   8   2      204.28      184.51      2.57 o
   3   8   2      171.65      142.43      2.46 o
   4   8   2      166.38      161.16      2.46 o
   5   8   2       43.11       35.43      1.53 o
   6   8   2       29.10       26.86      2.16 o
   7   8   2      346.09      377.29      5.23 o
   8   8   2        5.98        9.72      2.52 o
   0   9   2        0.06        0.60      1.13 o
   1   9   2     1512.21     1476.54     16.34 o
   2   9   2      259.91      242.75      3.29 o
   3   9   2      242.55      217.66      3.11 o
   4   9   2       77.47       89.01      1.96 o
   5   9   2      141.31      144.33      2.67 o
   6   9   2       16.88       22.74      2.27 o
   7   9   2       34.88       30.24      2.27 o
   8   9   2       14.43       19.93      3.09 o
   0  10   2     1291.22     1310.64     20.42 o
   1  10   2      413.57      402.88      5.04 o
   2  10   2      446.16      436.48      5.36 o
   3  10   2      872.23      962.16     10.97 o
   4  10   2      746.89      827.54      9.58 o
   5  10   2      219.65      245.57      4.39 o
   6  10   2        6.31        6.03      2.34 o
   7  10   2       23.30       21.32      2.59 o
   8  10   2       29.09       29.24      4.12 o
   0  11   2     2342.21     2391.40     36.84 o
   1  11   2     1013.79      934.65     10.62 o
   2  11   2      570.32      581.68      7.36 o
   3  11   2      718.69      662.10      7.64 o
   4  11   2      177.91      177.31      2.82 o
   5  11   2      133.34      142.49      3.02 o
   6  11   2      240.33      282.91      4.71 o
   7  11   2       41.54       47.20      3.19 o
   0  12   2      168.56      172.24      4.06 o
   1  12   2      267.61      246.84      3.54 o
   2  12   2      108.69       84.51      1.89 o
   3  12   2      218.30      226.59      3.39 o
   4  12   2      189.71      202.59      2.46 o
   5  12   2       31.68       30.73      2.63 o
   6  12   2      125.33      130.54      3.77 o
   0  13   2      244.58      251.89      5.07 o
   1  13   2       21.66       18.31      1.42 o
   2  13   2      300.67      285.81      3.90 o
   3  13   2       18.74       21.89      1.70 o
   4  13   2       41.17       42.20      1.85 o
   5  13   2      105.80      116.71      4.87 o
   0  14   2      368.34      367.35      4.69 o
   1  14   2      290.10      286.57      3.04 o
   2  14   2      383.02      405.54      3.87 o
   3  14   2      184.64      170.25      2.60 o
   4  14   2       68.38       67.98      2.42 o
   0  15   2       69.47       64.64      2.59 o
   1  15   2        4.72        5.04      1.60 o
   2  15   2      225.68      232.42      4.03 o
   3  15   2       16.69       10.96      1.92 o
   3   0   3      406.11      455.90      8.99 o
   4   0   3      160.02      172.92      3.86 o
   5   0   3      431.42      416.50      6.97 o
   6   0   3      708.64      744.09     11.83 o
   7   0   3        8.36        4.15      1.60 o
   8   0   3       35.84       30.70      1.99 o
   9   0   3      221.47      257.69      4.14 o
  10   0   3       88.97       62.97      7.50 o
   0   1   3     2150.95     1751.42     38.01 o
   1   1   3      468.55      312.35      4.56 o
   2   1   3     2779.00     2522.43     32.80 o
   3   1   3      462.23      460.00      6.43 o
   4   1   3      340.12      333.72      4.76 o
   5   1   3       70.59       70.95      1.35 o
   6   1   3       40.92       39.20      1.03 o
   7   1   3      673.99      717.90      8.84 o
   8   1   3       19.51       24.19      1.49 o
   9   1   3       25.50       24.48      2.02 o
  10   1   3      124.07      120.28      8.71 o
   0   2   3      172.15      127.81      5.21 o
   1   2   3     3813.93     3691.14     63.69 o
   2   2   3      229.96      206.06      3.07 o
   3   2   3     3301.51     3245.65     41.92 o
   4   2   3      921.50      800.65     10.72 o
   5   2   3      179.74      161.41      2.32 o
   6   2   3      193.95      214.21      3.07 o
   7   2   3      551.40      574.00      8.01 o
   8   2   3       48.60       53.61      2.38 o
   9   2   3       41.83       42.63      2.63 o
  10   2   3       46.75       44.97      5.68 o
   0   3   3     5076.09     5187.42     95.08 o
   1   3   3     6428.50     6550.00    119.31 o
   2   3   3     4005.46     3833.37     49.40 o
   3   3   3     1459.14     1379.94     20.42 o
   4   3   3      305.16      277.36      4.68 o
   5   3   3      462.20      423.35      5.93 o
   6   3   3      209.56      202.79      3.29 o
   7   3   3      310.58      328.63      5.05 o
   8   3   3       32.53       32.44      1.77 o
   9   3   3       59.23       58.49      3.30 o
  10   3   3       32.31       31.26      7.88 o
   0   4   3     5295.36     5421.59     98.96 o
   1   4   3      425.64      330.79      4.82 o
   2   4   3     1417.24     1243.58     17.86 o
   3   4   3     1279.24     1131.50     15.62 o
   4   4   3      801.37      735.54      9.66 o
   5   4   3     1068.47     1174.45     14.88 o
   6   4   3      560.90      571.02      7.88 o
   7   4   3       63.78       55.24      1.81 o
   8   4   3       73.67       83.60      3.38 o
   9   4   3       98.10      113.93      3.70 o
   0   5   3     2305.05     2244.09     42.07 o
   1   5   3     1037.00      914.68     12.42 o
   2   5   3     6142.30     6775.51     89.77 o
   3   5   3      278.39      253.79      3.77 o
   4   5   3     1705.61     1712.70     21.64 o
   5   5   3      585.88      618.85      8.26 o
   6   5   3      225.51      225.85      3.72 o
   7   5   3      430.40      451.74      8.05 o
   8   5   3      433.75      434.50      7.68 o
   9   5   3       18.00       16.96      3.58 o
   0   6   3     1852.91     1685.00     31.50 o
   1   6   3     3795.30     4026.42     52.21 o
   2   6   3     2037.78     2069.89     28.07 o
   3   6   3     1151.01     1092.56     12.29 o
   4   6   3      662.78      675.96      8.95 o
   5   6   3      428.76      416.79      5.80 o
   6   6   3     1119.25     1206.96     17.96 o
   7   6   3      486.24      550.81      9.82 o
   8   6   3      334.86      346.90      4.90 o
   9   6   3       42.29       33.82      3.66 o
   0   7   3      453.20      393.93      8.00 o
   1   7   3      484.40      437.02      5.33 o
   2   7   3       54.62       45.99      1.07 o
   3   7   3      166.20      153.21      2.39 o
   4   7   3      341.38      322.69      4.96 o
   5   7   3      328.65      337.32      5.16 o
   6   7   3      344.48      347.91      6.49 o
   7   7   3       38.70       38.87      2.48 o
   8   7   3       15.52       15.39      2.34 o
   9   7   3       50.98       47.53      4.33 o
   0   8   3       33.86       25.71      1.42 o
   1   8   3       63.00       64.59      1.35 o
   2   8   3      388.56      369.14      4.61 o
   3   8   3      285.18      292.13      4.16 o
   4   8   3       53.45       56.34      1.49 o
   5   8   3      178.30      193.63      3.32 o
   6   8   3        3.49        6.52      2.09 o
   7   8   3      184.70      176.47      3.53 o
   8   8   3       42.30       36.13      3.12 o
   0   9   3      527.24      510.64      8.61 o
   1   9   3      853.53      812.77      9.44 o
   2   9   3       31.36       33.12      1.14 o
   3   9   3       61.53       61.01      1.49 o
   4   9   3      932.92     1016.53     11.83 o
   5   9   3      202.70      214.55      3.85 o
   6   9   3       65.61       82.30      2.95 o
   7   9   3        6.87        9.08      2.34 o
   8   9   3      334.64      366.48      6.90 o
   0  10   3     1337.35     1281.81     20.00 o
   1  10   3     1054.46     1068.37     12.05 o
   2  10   3      546.66      532.50      6.39 o
   3  10   3       97.91       95.93      1.85 o
   4  10   3      850.28      893.58     10.08 o
   5  10   3       66.76       66.29      2.17 o
   6  10   3      302.73      341.65      4.54 o
   7  10   3       12.47       14.58      2.98 o
   0  11   3      727.56      701.17     11.79 o
   1  11   3      318.47      311.70      4.16 o
   2  11   3      450.33      466.26      5.83 o
   3  11   3      235.87      243.36      3.36 o
   4  11   3      777.20      822.49      9.93 o
   5  11   3       52.26       65.40      2.06 o
   6  11   3       56.66       56.10      2.98 o
   7  11   3       98.11      110.93      4.37 o
   0  12   3       47.82       40.26      2.34 o
   1  12   3      245.37      230.77      3.43 o
   2  12   3      127.41      130.43      2.42 o
   3  12   3       66.52       64.22      1.78 o
   4  12   3        6.53        8.09      1.67 o
   5  12   3       55.34       52.37      2.45 o
   6  12   3       90.03      103.66      3.70 o
   0  13   3       17.02       21.14      1.92 o
   1  13   3       48.44       48.14      1.70 o
   2  13   3      113.69      110.61      2.10 o
   3  13   3        8.77       11.21      1.52 o
   4  13   3       52.62       47.61      2.24 o
   5  13   3       51.90       54.53      3.16 o
   0  14   3      129.98      106.42      3.02 o
   1  14   3       15.84       15.04      1.67 o
   2  14   3      225.41      210.43      2.71 o
   3  14   3       52.00       62.31      2.31 o
   4  14   3       54.45       59.18      2.41 o
   0  15   3       36.33       33.32      2.59 o
   1  15   3      109.28       94.57      2.28 o
   2  15   3       39.27       44.68      2.34 o
   3  15   3        0.04        0.78      2.06 o
   0   0   4     2624.17     2200.28     57.85 o
   2   0   4      834.41      752.59     14.70 o
   3   0   4     3608.84     3640.18     66.19 o
   4   0   4      364.73      366.32      7.37 o
   5   0   4      746.01      722.98     11.96 o
   6   0   4        1.29        2.30      1.42 o
   7   0   4       37.61       40.65      1.92 o
   8   0   4       62.03       60.95      2.49 o
   9   0   4       32.85       32.75      3.44 o
  10   0   4       19.55       16.03      6.88 o
   1   1   4       45.49       48.90      2.21 o
   2   1   4     1678.65     1399.68     18.67 o
   3   1   4     2289.76     2356.78     30.56 o
   4   1   4     4903.24     5434.90     69.39 o
   5   1   4       19.32       20.65      0.85 o
   6   1   4      135.94      123.18      2.10 o
   7   1   4       12.33       15.89      1.28 o
   8   1   4      122.94      126.74      2.78 o
   9   1   4      257.57      271.21      4.39 o
  10   1   4       41.98       41.49      4.83 o
   0   2   4     5164.79     5233.65    134.49 o
   1   2   4      257.51      223.01      3.92 o
   2   2   4     3579.06     3435.17     44.39 o
   3   2   4      620.18      629.23      8.64 o
   4   2   4     1775.27     1758.85     23.14 o
   5   2   4      112.62      115.70      1.85 o
   6   2   4        7.63        6.92      0.89 o
   7   2   4      365.36      361.78      4.77 o
   8   2   4      727.96      733.70     17.52 o
   9   2   4      157.25      170.54      3.88 o
  10   2   4      548.08      541.54     21.38 o
   0   3   4     4519.18     4521.87     82.76 o
   1   3   4       14.17       17.29      0.71 o
   2   3   4     2683.42     2757.43     35.99 o
   3   3   4      138.97      136.66      2.32 o
   4   3   4      146.83      137.98      2.07 o
   5   3   4      822.19      796.60     10.58 o
   6   3   4       44.21       52.73      1.74 o
   7   3   4       37.34       39.93      1.92 o
   8   3   4      301.55      299.39      5.01 o
   9   3   4        3.87        1.99      2.34 o
   0   4   4      954.73      872.14     16.76 o
   1   4   4     1191.53     1095.71     15.27 o
   2   4   4     5294.73     5837.13     86.31 o
   3   4   4     1350.79     1467.97     20.06 o
   4   4   4      237.39      265.92      4.01 o
   5   4   4       82.85       96.75      2.31 o
   6   4   4      123.21      125.69      2.60 o
   7   4   4       51.68       51.17      1.99 o
   8   4   4      219.68      206.70      3.64 o
   9   4   4       75.41       80.32      3.27 o
   0   5   4     2582.90     2598.79     47.83 o
   1   5   4       85.45       77.60      1.50 o
   2   5   4     4360.91     4726.91     60.92 o
   3   5   4      212.12      208.60      3.19 o
   4   5   4     2025.32     2078.86     25.66 o
   5   5   4      430.49      477.03      6.74 o
   6   5   4     1907.16     2069.99     25.79 o
   7   5   4      584.90      608.58      9.06 o
   8   5   4       49.55       49.74      2.56 o
   9   5   4       50.44       52.79      3.23 o
   0   6   4     3782.58     4082.75     75.09 o
   1   6   4      772.15      684.29      9.47 o
   2   6   4     4815.33     5576.35     83.00 o
   3   6   4      878.11      929.52     10.60 o
   4   6   4     1422.10     1474.92     18.73 o
   5   6   4     2105.63     2365.05     29.04 o
   6   6   4       60.18       70.12      2.02 o
   7   6   4      256.59      267.34      5.86 o
   8   6   4      277.27      313.56      4.64 o
   9   6   4      383.73      414.97      7.73 o
   0   7   4      196.47      191.34      3.79 o
   1   7   4     1142.14     1165.48     13.15 o
   2   7   4     1218.03     1175.06     13.05 o
   3   7   4      492.33      477.36      5.78 o
   4   7   4      255.23      245.89      3.83 o
   5   7   4      184.88      195.68      3.53 o
   6   7   4      235.43      252.87      4.36 o
   7   7   4      288.16      312.59      6.33 o
   8   7   4        0.03        3.79      2.66 o
   9   7   4       17.27       14.90      4.11 o
   0   8   4      628.88      609.62     10.29 o
   1   8   4      578.48      495.36      5.99 o
   2   8   4       92.78       97.96      1.67 o
   3   8   4      581.80      536.64      6.63 o
   4   8   4      106.09      104.62      1.92 o
   5   8   4      500.78      569.12      7.96 o
   6   8   4      106.45      100.65      2.56 o
   7   8   4      183.54      214.19      4.49 o
   8   8   4       68.86       79.63      3.05 o
   0   9   4       19.38       23.52      1.49 o
   1   9   4      211.48      194.94      2.82 o
   2   9   4       93.90       94.63      1.74 o
   3   9   4       67.49       69.87      1.53 o
   4   9   4       32.67       22.47      1.35 o
   5   9   4       84.89       96.58      2.52 o
   6   9   4      134.04      129.44      2.85 o
   7   9   4       82.17       94.16      3.16 o
   8   9   4       31.55       35.13      3.09 o
   0  10   4      116.95      113.67      2.81 o
   1  10   4       42.51       36.15      1.31 o
   2  10   4       40.03       43.53      1.35 o
   3  10   4       45.79       50.77      1.46 o
   4  10   4      120.21      125.08      2.42 o
   5  10   4      148.45      161.41      3.53 o
   6  10   4       20.66       24.12      1.95 o
   7  10   4        3.64        4.36      2.62 o
   0  11   4        0.15        1.77      1.52 o
   1  11   4      872.99      868.06     10.24 o
   2  11   4      532.27      548.65      6.60 o
   3  11   4      178.82      173.77      2.89 o
   4  11   4       22.59       22.99      1.63 o
   5  11   4      150.54      161.38      3.28 o
   6  11   4       69.07       90.36      3.37 o
   7  11   4       19.49       19.15      3.26 o
   0  12   4      452.61      430.22      7.69 o
   1  12   4       14.87       14.08      1.31 o
   2  12   4       58.04       54.41      1.63 o
   3  12   4       53.53       57.38      1.74 o
   4  12   4      115.87      115.13      2.24 o
   5  12   4       18.08       17.03      2.23 o
   6  12   4       10.76        9.82      2.87 o
   0  13   4      484.05      497.13      8.84 o
   1  13   4        8.00        6.03      1.38 o
   2  13   4      119.61      121.51      2.24 o
   3  13   4       51.09       48.18      1.88 o
   4  13   4       90.68       95.71      2.38 o
   5  13   4        5.05        4.11      2.27 o
   0  14   4      182.91      182.63      3.71 o
   1  14   4        7.75        6.67      1.67 o
   2  14   4      288.29      298.11      3.04 o
   3  14   4       80.26       84.98      2.45 o
   4  14   4       12.13       10.68      2.16 o
   0  15   4       17.27       18.27      2.45 o
   1  15   4       13.61       12.70      1.88 o
   2  15   4       37.32       31.02      2.16 o
   3  15   4       21.58       16.07      2.38 o
   1   0   5      829.42      701.28     15.85 o
   2   0   5      796.33      693.00     13.40 o
   3   0   5     2184.60     2189.22     40.32 o
   4   0   5      264.95      278.14      5.82 o
   5   0   5      112.49      116.80      2.81 o
   6   0   5        9.72       13.94      1.45 o
   7   0   5       61.54       75.63      2.70 o
   8   0   5      211.03      216.77      4.82 o
   9   0   5      145.75      163.01      4.52 o
  10   0   5      141.28      108.41     15.16 o
   0   1   5     1129.91      960.25     37.41 o
   1   1   5     4397.87     4364.46     62.72 o
   2   1   5      208.54      181.21      2.84 o
   3   1   5      874.68      745.03     10.16 o
   4   1   5     2083.68     2235.16     29.35 o
   5   1   5       96.09      111.70      1.92 o
   6   1   5      230.38      245.62      3.47 o
   7   1   5      166.65      171.44      2.89 o
   8   1   5      361.64      393.75      5.91 o
   9   1   5       31.94       33.68      3.09 o
  10   1   5      102.10       82.39      4.87 o
   0   2   5       96.63       92.24      2.47 o
   1   2   5      878.35      698.65      9.68 o
   2   2   5     2700.38     2497.36     32.44 o
   3   2   5     1315.38     1316.81     17.43 o
   4   2   5     1387.51     1359.32     14.97 o
   5   2   5      641.77      619.58      7.27 o
   6   2   5      208.69      200.66      2.82 o
   7   2   5       86.56      107.30      2.28 o
   8   2   5      243.83      280.44      4.78 o
   9   2   5       42.08       45.08      2.88 o
  10   2   5      115.62       97.14      6.90 o
   0   3   5     2420.60     2206.64     41.36 o
   1   3   5     2775.70     2538.48     34.41 o
   2   3   5     2325.00     2256.83     29.56 o
   3   3   5      239.83      244.53      3.77 o
   4   3   5      118.59      119.80      1.82 o
   5   3   5      241.45      239.15      3.29 o
   6   3   5       64.55       81.84      2.03 o
   7   3   5      103.69      119.05      2.77 o
   8   3   5       14.46       17.10      2.27 o
   9   3   5      131.66      137.75      3.31 o
   0   4   5     1174.47     1002.25     19.29 o
   1   4   5     4766.70     5205.24     71.62 o
   2   4   5     1289.46     1146.93     16.46 o
   3   4   5     1928.44     1911.17     25.14 o
   4   4   5      450.26      441.60      5.49 o
   5   4   5       97.11       96.61      2.14 o
   6   4   5      355.93      372.72      5.60 o
   7   4   5      122.77      108.97      2.63 o
   8   4   5        6.99        6.42      2.06 o
   9   4   5       86.12       90.65      3.62 o
   0   5   5      712.41      752.64     15.77 o
   1   5   5     1615.06     1646.67     22.00 o
   2   5   5      844.46      820.83     11.34 o
   3   5   5     1177.00     1292.17     14.29 o
   4   5   5     1843.88     1919.12     23.99 o
   5   5   5      966.79      945.59     12.51 o
   6   5   5     1919.79     2277.68     29.57 o
   7   5   5      246.46      259.22      4.57 o
   8   5   5      358.80      359.24      4.83 o
   9   5   5       40.34       34.25      3.55 o
   0   6   5      123.17       91.75      2.39 o
   1   6   5      453.09      447.05      6.49 o
   2   6   5      198.65      201.82      2.97 o
   3   6   5      696.95      664.89      8.17 o
   4   6   5      168.13      182.80      2.82 o
   5   6   5      136.83      145.13      2.81 o
   6   6   5      589.20      624.05      8.77 o
   7   6   5      356.05      376.46      5.77 o
   8   6   5      156.52      176.95      3.92 o
   9   6   5        3.63        3.05      3.30 o
   0   7   5       18.01       26.54      1.42 o
   1   7   5      325.42      271.50      3.67 o
   2   7   5       36.85       39.31      1.14 o
   3   7   5      948.95      942.03     10.69 o
   4   7   5      807.28      807.67      9.23 o
   5   7   5      140.85      149.03      2.78 o
   6   7   5      121.00      136.61      2.81 o
   7   7   5      177.18      186.00      4.17 o
   8   7   5      242.56      273.70      4.57 o
   9   7   5       11.38        6.53      2.87 o
   0   8   5      228.93      251.34      4.79 o
   1   8   5      694.65      672.83      8.05 o
   2   8   5      114.84      108.58      1.85 o
   3   8   5     1422.34     1552.25     16.83 o
   4   8   5       61.56       69.07      1.67 o
   5   8   5      552.59      624.67      8.73 o
   6   8   5       36.97       42.88      1.99 o
   7   8   5       42.93       42.45      2.66 o
   8   8   5       95.68       94.51      3.63 o
   0   9   5     2455.71     2646.85     39.79 o
   1   9   5      332.46      350.88      4.41 o
   2   9   5      440.78      428.61      5.29 o
   3   9   5      280.37      258.69      3.58 o
   4   9   5      145.23      139.88      2.74 o
   5   9   5       19.58       20.43      1.74 o
   6   9   5       41.45       52.07      2.45 o
   7   9   5       11.54       24.47      2.77 o
   8   9   5      118.03      125.17      4.59 o
   0  10   5      112.56      118.41      2.99 o
   1  10   5      389.36      362.11      4.71 o
   2  10   5      218.07      226.40      3.29 o
   3  10   5      275.77      302.70      4.04 o
   4  10   5       32.11       31.48      1.42 o
   5  10   5      140.62      141.82      3.10 o
   6  10   5       67.49       68.94      2.70 o
   7  10   5      193.05      256.71      5.84 o
   0  11   5       26.59       27.07      1.77 o
   1  11   5       30.46       23.85      1.28 o
   2  11   5       95.38       95.94      1.96 o
   3  11   5      212.56      217.89      3.67 o
   4  11   5      146.19      151.28      2.92 o
   5  11   5       81.02      104.82      2.81 o
   6  11   5       70.33       82.90      3.05 o
   7  11   5       33.42       39.28      4.29 o
   0  12   5       72.48       70.92      2.49 o
   1  12   5       97.54       93.91      2.10 o
   2  12   5      233.40      223.55      3.39 o
   3  12   5        7.04       10.92      1.67 o
   4  12   5      247.36      254.46      3.32 o
   5  12   5       20.98       18.20      2.66 o
   6  12   5      128.20      120.29      4.73 o
   0  13   5       75.10       79.80      2.98 o
   1  13   5      267.41      244.60      3.00 o
   2  13   5      134.04      147.68      2.35 o
   3  13   5       39.31       39.04      1.92 o
   4  13   5      135.64      146.16      2.78 o
   5  13   5       28.14       24.62      2.73 o
   0  14   5      333.26      304.10      5.33 o
   1  14   5      351.36      359.12      3.51 o
   2  14   5       83.09       96.61      2.24 o
   3  14   5       49.78       51.94      2.27 o
   4  14   5        5.39        4.68      2.06 o
   0  15   5      153.04      133.97      3.70 o
   1  15   5       62.32       62.43      2.56 o
   2  15   5       77.66       86.93      3.37 o
   0   0   6    10055.00    12684.85    372.94 o
   1   0   6       11.77       11.78      1.21 o
   2   0   6     2524.93     2506.33     46.36 o
   3   0   6       55.04       52.13      1.71 o
   4   0   6     1635.74     1649.88     25.16 o
   5   0   6       24.03       36.84      1.63 o
   6   0   6       39.30       45.48      2.38 o
   7   0   6        6.38        6.13      1.91 o
   8   0   6       37.20       44.68      2.73 o
   9   0   6      427.77      407.93      8.10 o
   0   1   6     1581.90     1225.48     23.40 o
   1   1   6     1166.41     1027.27     15.92 o
   2   1   6      747.59      680.88      9.42 o
   3   1   6      191.43      169.50      2.69 o
   4   1   6      739.52      718.58      8.32 o
   5   1   6      145.53      119.64      2.03 o
   6   1   6       32.95       35.78      1.42 o
   7   1   6       29.21       32.68      1.45 o
   8   1   6       45.22       43.95      2.06 o
   9   1   6       70.57       64.43      3.13 o
   0   2   6      942.17      788.96     15.34 o
   1   2   6      772.59      667.72      9.25 o
   2   2   6      306.35      257.75      3.83 o
   3   2   6     1165.89     1077.23     14.39 o
   4   2   6      512.97      466.49      5.55 o
   5   2   6      532.43      514.96      6.59 o
   6   2   6       15.43       16.07      1.21 o
   7   2   6      190.27      189.52      3.03 o
   8   2   6      124.19      138.15      3.38 o
   9   2   6       57.05       60.58      2.98 o
   0   3   6       29.41       34.42      1.60 o
   1   3   6      123.10      103.04      1.82 o
   2   3   6      512.41      439.50      6.24 o
   3   3   6       35.39       31.65      1.03 o
   4   3   6      293.74      335.85      4.24 o
   5   3   6      319.55      346.44      4.52 o
   6   3   6      138.95      138.43      3.03 o
   7   3   6      222.25      232.13      4.07 o
   8   3   6       93.12       98.15      2.70 o
   9   3   6       99.92      106.28      3.59 o
   0   4   6       96.57      115.60      2.89 o
   1   4   6       61.04       47.92      1.35 o
   2   4   6      359.52      298.79      4.48 o
   3   4   6      126.23      124.57      1.93 o
   4   4   6       32.86       42.85      1.14 o
   5   4   6     1232.68     1285.02     16.41 o
   6   4   6      112.13      122.63      2.85 o
   7   4   6      454.47      489.35      7.19 o
   8   4   6       50.03       51.13      2.56 o
   9   4   6      366.45      349.14      6.08 o
   0   5   6       39.95       43.20      1.67 o
   1   5   6     3247.47     3428.50     44.68 o
   2   5   6      806.99      741.10     10.23 o
   3   5   6      880.80      854.84      9.86 o
   4   5   6      250.96      260.97      3.58 o
   5   5   6       26.70       24.70      1.46 o
   6   5   6      795.52      877.94     11.67 o
   7   5   6       70.52       67.54      2.38 o
   8   5   6      174.25      185.34      3.92 o
   9   5   6      133.08      122.02      3.95 o
   0   6   6       24.51       24.46      1.35 o
   1   6   6      251.82      295.91      3.87 o
   2   6   6      100.13      113.31      1.89 o
   3   6   6       44.71       38.96      1.24 o
   4   6   6     1611.89     1671.48     18.16 o
   5   6   6       53.04       55.34      1.95 o
   6   6   6      270.32      279.43      4.75 o
   7   6   6       17.78       15.25      1.92 o
   8   6   6      385.74      393.41      5.41 o
   9   6   6       86.61       82.72      4.12 o
   0   7   6      541.15      506.09      8.78 o
   1   7   6      886.36      856.14      9.96 o
   2   7   6       40.35       28.48      1.10 o
   3   7   6      425.92      415.24      5.26 o
   4   7   6      309.40      310.86      4.09 o
   5   7   6        6.44        7.06      1.38 o
   6   7   6       41.24       48.21      2.09 o
   7   7   6       29.40       31.08      2.09 o
   8   7   6       16.96       14.15      3.51 o
   0   8   6       77.79       74.61      2.35 o
   1   8   6       67.46       75.82      1.56 o
   2   8   6      440.91      458.07      5.66 o
   3   8   6      528.65      551.76      6.75 o
   4   8   6      620.79      616.54      7.49 o
   5   8   6       44.57       46.55      1.95 o
   6   8   6      100.83       99.63      2.88 o
   7   8   6       25.60       34.77      2.66 o
   8   8   6       77.06       76.06      4.12 o
   0   9   6       65.88       80.25      2.49 o
   1   9   6      571.66      582.22      6.98 o
   2   9   6      315.17      331.34      4.37 o
   3   9   6      399.39      391.83      5.75 o
   4   9   6      744.76      792.65      9.50 o
   5   9   6        7.62        6.67      1.81 o
   6   9   6      140.62      160.31      2.99 o
   7   9   6      392.50      460.40      5.41 o
   8   9   6       15.88       17.24      3.26 o
   0  10   6     1723.67     1800.21     27.15 o
   1  10   6      180.30      155.22      2.57 o
   2  10   6      169.57      163.56      2.60 o
   3  10   6      312.48      277.37      4.05 o
   4  10   6       20.87       21.57      1.56 o
   5  10   6       63.72       49.62      2.34 o
   6  10   6      192.27      223.01      3.46 o
   7  10   6       30.67       38.71      3.34 o
   0  11   6       83.16       87.59      2.77 o
   1  11   6     1340.19     1377.13     15.42 o
   2  11   6      362.86      318.11      4.27 o
   3  11   6       56.59       70.49      1.95 o
   4  11   6      110.75      108.05      2.74 o
   5  11   6      207.59      258.95      4.60 o
   6  11   6       81.14       84.67      3.16 o
   0  12   6        2.30        1.24      1.77 o
   1  12   6      313.27      309.69      4.22 o
   2  12   6        8.42        7.09      1.42 o
   3  12   6      171.27      192.44      2.96 o
   4  12   6      114.60      130.66      2.63 o
   5  12   6      231.35      247.74      4.67 o
   6  12   6       85.06       80.37      3.73 o
   0  13   6       23.27       26.89      2.24 o
   1  13   6      128.69      129.94      2.28 o
   2  13   6      417.53      426.10      4.05 o
   3  13   6      463.84      481.06      4.41 o
   4  13   6      234.03      260.74      4.10 o
   5  13   6       43.67       35.03      3.09 o
   0  14   6        0.01        1.45      2.27 o
   1  14   6      510.11      565.12      4.74 o
   2  14   6       71.81       74.95      2.38 o
   3  14   6       76.52       80.14      2.70 o
   4  14   6       64.82       61.61      3.20 o
   0  15   6       23.31       20.19      3.19 o
   1  15   6      155.36      134.43      3.95 o
   2  15   6      196.13      186.47      4.88 o
   1   0   7     1926.96     1886.96     35.09 o
   2   0   7     1676.20     1539.74     28.77 o
   3   0   7      426.12      444.46      8.84 o
   4   0   7      737.84      691.71     11.71 o
   5   0   7        1.43        5.46      1.45 o
   6   0   7      353.61      357.13      6.89 o
   7   0   7      310.51      303.45      6.16 o
   8   0   7      777.20      877.48     23.33 o
   9   0   7       12.29        7.41      3.51 o
   0   1   7     2182.21     1936.45     36.13 o
   1   1   7     1266.59     1107.08     16.47 o
   2   1   7      291.54      262.37      3.93 o
   3   1   7      118.39      105.68      1.93 o
   4   1   7       66.61       70.01      1.46 o
   5   1   7      321.91      353.13      4.59 o
   6   1   7      501.41      544.28      7.00 o
   7   1   7      694.65      710.85      8.47 o
   8   1   7       21.47       26.93      1.70 o
   9   1   7        1.92        1.03      2.69 o
   0   2   7      164.08      143.28      3.94 o
   1   2   7     1455.64     1346.29     17.89 o
   2   2   7     2789.76     2827.30     36.64 o
   3   2   7      231.93      213.52      3.41 o
   4   2   7      786.77      790.85      9.30 o
   5   2   7      226.12      229.27      3.36 o
   6   2   7       15.81       21.96      1.42 o
   7   2   7      363.94      396.64      5.38 o
   8   2   7       30.43       33.85      2.59 o
   9   2   7      250.32      228.52      4.18 o
   0   3   7       21.43       11.54      1.24 o
   1   3   7     2273.32     2114.05     28.21 o
   2   3   7     2017.49     1980.99     27.86 o
   3   3   7      212.41      203.27      2.86 o
   4   3   7       51.45       54.79      1.31 o
   5   3   7       15.01       14.12      1.10 o
   6   3   7       91.54       96.09      1.99 o
   7   3   7       83.99       91.21      2.59 o
   8   3   7      245.44      259.61      3.46 o
   9   3   7      214.86      191.98      4.24 o
   0   4   7      255.45      255.89      5.46 o
   1   4   7     1864.67     1879.18     26.60 o
   2   4   7      767.02      705.60      9.82 o
   3   4   7      185.14      163.32      2.47 o
   4   4   7      407.89      421.47      5.40 o
   5   4   7       45.75       45.24      1.38 o
   6   4   7      309.17      375.23      5.87 o
   7   4   7      513.44      523.67      7.74 o
   8   4   7       32.76       32.43      2.27 o
   9   4   7      104.12       88.30      4.34 o
   0   5   7        3.75        5.11      1.17 o
   1   5   7     1894.87     1816.41     24.14 o
   2   5   7      412.20      396.91      5.06 o
   3   5   7      179.00      165.73      2.54 o
   4   5   7      194.12      206.97      3.14 o
   5   5   7      324.02      365.05      5.48 o
   6   5   7      418.73      448.88      6.36 o
   7   5   7       75.23       83.07      2.77 o
   8   5   7       80.40       76.57      2.66 o
   9   5   7       15.28        8.51      3.62 o
   0   6   7      275.60      287.85      5.35 o
   1   6   7      403.28      419.61      5.48 o
   2   6   7      194.97      195.91      2.86 o
   3   6   7      590.93      616.08      7.80 o
   4   6   7      426.71      458.52      5.62 o
   5   6   7       92.65      123.23      2.70 o
   6   6   7      662.76      746.05     10.13 o
   7   6   7       38.10       30.67      2.20 o
   8   6   7       19.63       16.46      2.91 o
   9   6   7       32.36       30.02      5.54 o
   0   7   7      171.56      165.92      3.68 o
   1   7   7       78.42       76.75      1.53 o
   2   7   7       66.56       59.65      1.42 o
   3   7   7      561.75      562.89      6.84 o
   4   7   7      154.05      156.18      2.60 o
   5   7   7      192.30      198.54      3.67 o
   6   7   7      225.93      231.63      4.60 o
   7   7   7       21.05       21.50      2.20 o
   8   7   7       56.06       67.39      3.37 o
   0   8   7     1539.44     1588.77     24.35 o
   1   8   7      311.48      309.02      4.02 o
   2   8   7      679.34      632.84      7.81 o
   3   8   7      806.73      813.50      9.40 o
   4   8   7      569.95      636.46      7.76 o
   5   8   7       87.80       79.35      2.42 o
   6   8   7      247.24      251.17      4.46 o
   7   8   7      146.63      168.14      3.52 o
   8   8   7      135.59      140.52      5.05 o
   0   9   7      381.99      384.12      6.86 o
   1   9   7      269.05      290.46      3.90 o
   2   9   7      218.00      221.18      3.18 o
   3   9   7       29.18       37.01      1.56 o
   4   9   7      293.16      318.63      4.79 o
   5   9   7       60.54       68.87      2.59 o
   6   9   7       78.54       92.74      2.91 o
   7   9   7       36.85       43.05      2.87 o
   0  10   7     1252.03     1248.03     19.47 o
   1  10   7      517.23      506.49      6.31 o
   2  10   7       62.97       69.13      1.78 o
   3  10   7       14.87       14.40      1.38 o
   4  10   7        3.52        5.11      1.45 o
   5  10   7        0.90        3.97      2.38 o
   6  10   7       21.90       19.26      2.66 o
   7  10   7      134.27      119.74      5.19 o
   0  11   7     1192.56     1178.49     20.02 o
   1  11   7      126.51      116.88      2.42 o
   2  11   7      558.53      548.49      6.85 o
   3  11   7      163.82      188.44      3.06 o
   4  11   7      102.80      121.39      2.49 o
   5  11   7      340.14      355.57      4.65 o
   6  11   7       14.08       21.88      3.09 o
   0  12   7      107.56       99.05      2.99 o
   1  12   7      101.55       93.45      2.24 o
   2  12   7      646.17      698.30      8.34 o
   3  12   7      116.83      110.62      2.60 o
   4  12   7      353.41      376.09      3.83 o
   5  12   7       39.45       38.65      3.05 o
   6  12   7      234.92      194.53      6.92 o
   0  13   7       85.86       80.21      2.84 o
   1  13   7       71.81       85.54      2.24 o
   2  13   7       97.17      110.55      2.42 o
   3  13   7       62.88       57.60      2.34 o
   4  13   7       19.60       20.01      2.27 o
   5  13   7        3.46        3.62      3.16 o
   0  14   7        1.04        4.29      2.80 o
   1  14   7       40.87       43.76      1.95 o
   2  14   7      177.87      164.33      3.21 o
   3  14   7      211.61      218.64      5.85 o
   0  15   7        0.00        1.49      2.69 o
   1  15   7      171.00      163.68      4.74 o
   0   0   8     6439.57     6580.35    169.93 o
   1   0   8     7152.58     8408.18    152.04 o
   2   0   8      682.70      671.54     13.22 o
   3   0   8     1421.91     1445.10     22.51 o
   4   0   8      497.02      483.19      8.54 o
   5   0   8      111.95       83.66      2.85 o
   6   0   8       10.74       10.53      2.23 o
   7   0   8        1.47        5.07      2.23 o
   8   0   8      381.56      399.84      6.48 o
   9   0   8      301.54      274.11      6.82 o
   0   1   8     5608.86     5872.82    107.24 o
   1   1   8      623.52      558.93      8.00 o
   2   1   8      708.16      713.84      9.85 o
   3   1   8      641.06      632.97      7.45 o
   4   1   8      870.64      950.45     10.65 o
   5   1   8     2488.68     2728.29     29.36 o
   6   1   8       31.45       32.19      1.74 o
   7   1   8      285.98      303.38      4.40 o
   8   1   8       67.79       69.19      2.06 o
   9   1   8       89.52       78.43      3.62 o
   0   2   8       23.19       19.24      2.02 o
   1   2   8      849.18      635.47      8.75 o
   2   2   8     1949.72     1974.55     26.78 o
   3   2   8      224.88      212.15      2.94 o
   4   2   8      498.91      490.12      5.90 o
   5   2   8     1508.52     1749.47     19.31 o
   6   2   8      421.06      467.67      5.75 o
   7   2   8     1044.33     1148.87     15.24 o
   8   2   8       39.16       43.27      2.77 o
   9   2   8      148.04      119.83      4.02 o
   0   3   8      687.69      659.33     12.78 o
   1   3   8      209.92      257.29      3.87 o
   2   3   8      225.16      217.29      4.09 o
   3   3   8        5.57        5.53      1.06 o
   4   3   8      292.19      342.16      4.52 o
   5   3   8        5.77        8.09      1.13 o
   6   3   8     1183.11     1314.09     14.38 o
   7   3   8       17.76       17.20      2.23 o
   8   3   8       51.07       46.30      2.73 o
   9   3   8       31.61       24.91      3.26 o
   0   4   8     1469.15     1294.45     24.40 o
   1   4   8       46.23       47.12      1.24 o
   2   4   8     1863.53     1855.71     20.18 o
   3   4   8        3.13        6.95      0.85 o
   4   4   8      280.65      289.85      3.98 o
   5   4   8        6.76        8.05      1.24 o
   6   4   8      666.20      714.80      9.59 o
   7   4   8      159.47      164.70      3.63 o
   8   4   8      187.04      183.58      3.10 o
   9   4   8       17.27       10.50      3.58 o
   0   5   8        2.38        3.26      1.24 o
   1   5   8      338.68      307.37      4.07 o
   2   5   8      282.21      277.72      3.73 o
   3   5   8       36.34       40.73      1.35 o
   4   5   8      615.59      603.85      7.50 o
   5   5   8       98.72      102.34      1.99 o
   6   5   8      289.42      319.16      5.19 o
   7   5   8      101.55      101.30      2.99 o
   8   5   8      114.29      112.09      2.77 o
   9   5   8       11.08        7.91      4.11 o
   0   6   8       64.53       62.71      2.24 o
   1   6   8      280.03      273.27      3.73 o
   2   6   8      130.65      139.53      2.32 o
   3   6   8      646.07      692.33      8.10 o
   4   6   8       89.83       90.69      1.81 o
   5   6   8      120.76      115.43      2.78 o
   6   6   8       94.40       97.42      2.70 o
   7   6   8       27.94       23.31      2.31 o
   8   6   8       15.95       14.15      2.73 o
   0   7   8      188.78      191.62      3.93 o
   1   7   8       94.90       85.44      1.71 o
   2   7   8      804.27      818.22     11.35 o
   3   7   8       26.09       32.22      1.38 o
   4   7   8      417.00      411.93      5.57 o
   5   7   8       25.06       30.55      2.13 o
   6   7   8       67.95       63.45      2.38 o
   7   7   8       27.06       23.52      2.55 o
   8   7   8       17.93       16.71      3.48 o
   0   8   8      291.51      316.05      5.80 o
   1   8   8      527.65      559.79      6.72 o
   2   8   8       11.08       11.74      1.31 o
   3   8   8      277.85      286.01      3.86 o
   4   8   8      103.61       89.60      2.28 o
   5   8   8       28.62       41.69      2.24 o
   6   8   8       99.33       96.38      3.13 o
   7   8   8        7.18       14.36      2.91 o
   8   8   8       25.44       22.42      3.33 o
   0   9   8     1648.08     1813.25     27.82 o
   1   9   8       54.54       51.33      1.63 o
   2   9   8      277.06      303.48      4.08 o
   3   9   8       50.14       43.11      1.67 o
   4   9   8      201.20      185.65      3.17 o
   5   9   8      143.22      158.66      3.49 o
   6   9   8       42.76       43.91      2.56 o
   7   9   8       67.51       68.72      3.37 o
   0  10   8      124.90      118.18      3.10 o
   1  10   8      389.66      395.13      5.06 o
   2  10   8      184.08      192.83      3.03 o
   3  10   8      568.52      570.27      7.61 o
   4  10   8       78.65       87.73      2.35 o
   5  10   8       63.24       84.53      2.66 o
   6  10   8        1.69        1.74      2.59 o
   7  10   8      125.48      111.89      4.59 o
   0  11   8        9.97       10.04      1.88 o
   1  11   8      346.74      309.47      4.44 o
   2  11   8       39.55       39.51      1.74 o
   3  11   8       94.13       87.31      2.24 o
   4  11   8      152.28      161.63      2.63 o
   5  11   8      179.23      194.14      3.67 o
   6  11   8      235.49      239.92      6.81 o
   0  12   8      510.19      486.80      8.67 o
   1  12   8       15.29       10.64      1.56 o
   2  12   8       30.81       32.11      1.85 o
   3  12   8       50.60       49.31      2.09 o
   4  12   8      243.57      250.09      3.85 o
   5  12   8      140.17      135.49      3.74 o
   0  13   8       10.89       14.12      2.41 o
   1  13   8      354.93      353.96      3.83 o
   2  13   8       61.70       64.95      2.27 o
   3  13   8       99.15      101.91      2.67 o
   4  13   8       59.11       56.28      3.44 o
   0  14   8      252.97      219.42      5.14 o
   1  14   8      216.53      211.44      4.03 o
   2  14   8      189.70      205.87      5.31 o
   3  14   8      132.60      132.72      4.20 o
   1   0   9        1.45        1.38      1.35 o
   2   0   9     2695.95     2708.86     49.89 o
   3   0   9     2811.30     2998.94     44.67 o
   4   0   9      425.67      404.27      7.28 o
   5   0   9      370.22      410.20      8.05 o
   6   0   9       23.97       26.36      2.66 o
   7   0   9      171.86      173.43      4.20 o
   8   0   9       63.84       61.41      3.59 o
   9   0   9      150.93      111.72      5.34 o
   0   1   9     4522.99     5102.64     92.96 o
   1   1   9      515.01      477.56      6.88 o
   2   1   9      559.64      512.43      7.17 o
   3   1   9     1342.96     1326.65     15.07 o
   4   1   9      115.72      109.45      2.17 o
   5   1   9      474.74      501.95      6.34 o
   6   1   9      444.26      522.46      6.65 o
   7   1   9      176.04      192.05      3.24 o
   8   1   9       43.92       45.79      2.56 o
   9   1   9       22.59        9.58      3.12 o
   0   2   9      549.17      547.03     12.57 o
   1   2   9     2236.97     2293.94     30.11 o
   2   2   9      367.98      370.84      4.54 o
   3   2   9     1363.71     1431.19     15.85 o
   4   2   9     1093.39     1188.59     13.81 o
   5   2   9     1282.06     1406.76     15.40 o
   6   2   9       37.21       31.45      1.74 o
   7   2   9      458.92      443.48      5.96 o
   8   2   9       75.65       69.03      2.59 o
   9   2   9      137.29      104.35      4.98 o
   0   3   9     1905.23     1971.72     36.29 o
   1   3   9     1935.43     2062.73     27.24 o
   2   3   9     1522.36     1556.64     18.30 o
   3   3   9      150.17      148.69      2.39 o
   4   3   9      628.54      632.65      7.29 o
   5   3   9      287.82      286.00      4.12 o
   6   3   9      572.43      613.05      7.83 o
   7   3   9      195.50      188.22      3.46 o
   8   3   9       59.37       54.62      2.84 o
   9   3   9        7.32       -0.78      3.12 o
   0   4   9     1004.38      927.99     15.01 o
   1   4   9      138.67      130.43      2.14 o
   2   4   9      986.42      995.87     11.37 o
   3   4   9      671.70      689.86      8.15 o
   4   4   9       71.26       77.63      2.03 o
   5   4   9      116.83      123.90      2.42 o
   6   4   9      596.63      646.78      8.12 o
   7   4   9       78.76       79.13      3.06 o
   8   4   9      264.68      238.24      3.03 o
   9   4   9       18.11       11.88      5.18 o
   0   5   9      159.25      159.42      3.50 o
   1   5   9        8.93        8.33      1.03 o
   2   5   9        7.93       12.34      1.10 o
   3   5   9       89.78       79.23      1.74 o
   4   5   9       30.17       35.21      1.49 o
   5   5   9       70.61       87.92      2.06 o
   6   5   9      233.44      249.80      4.32 o
   7   5   9      307.12      311.80      4.29 o
   8   5   9       65.29       63.39      2.84 o
   0   6   9       50.99       47.93      2.06 o
   1   6   9      644.47      628.16      7.52 o
   2   6   9      365.02      329.75      4.49 o
   3   6   9      282.47      288.51      3.87 o
   4   6   9      314.42      312.45      4.23 o
   5   6   9       62.23       63.94      1.99 o
   6   6   9       92.47       94.78      2.99 o
   7   6   9      246.76      249.42      3.60 o
   8   6   9       72.33       54.63      3.09 o
   0   7   9       49.18       54.27      2.20 o
   1   7   9      562.44      529.61      6.37 o
   2   7   9      218.55      227.72      3.54 o
   3   7   9      235.57      234.30      3.50 o
   4   7   9      339.02      323.84      4.44 o
   5   7   9       46.26       35.26      1.63 o
   6   7   9       50.01       50.45      2.84 o
   7   7   9       68.24       63.37      2.66 o
   8   7   9       29.77       25.90      4.04 o
   0   8   9      740.54      765.18     12.80 o
   1   8   9      225.77      253.41      3.54 o
   2   8   9      195.57      190.11      2.86 o
   3   8   9      271.01      266.44      3.79 o
   4   8   9      121.76      133.42      2.81 o
   5   8   9      315.51      361.64      5.65 o
   6   8   9       94.07       99.74      2.91 o
   7   8   9        1.78        4.54      2.73 o
   0   9   9      519.05      474.65      8.40 o
   1   9   9      853.92      872.85      9.91 o
   2   9   9      714.70      712.21      8.19 o
   3   9   9      871.70      981.94     11.65 o
   4   9   9       80.44      105.66      2.42 o
   5   9   9      135.48      146.45      3.17 o
   6   9   9      478.33      524.10      5.21 o
   7   9   9      107.13       96.31      4.41 o
   0  10   9      259.36      276.65      5.40 o
   1  10   9      341.30      347.46      4.80 o
   2  10   9      154.41      173.71      3.06 o
   3  10   9       50.97       51.98      1.95 o
   4  10   9      143.81      162.79      3.20 o
   5  10   9      196.44      195.89      3.60 o
   6  10   9       19.88       24.09      2.77 o
   0  11   9      263.91      256.20      5.72 o
   1  11   9       41.54       38.02      1.70 o
   2  11   9        7.72        8.44      1.70 o
   3  11   9      107.43      109.67      2.56 o
   4  11   9       94.39      105.07      2.74 o
   5  11   9      150.43      153.90      3.81 o
   6  11   9      215.86      197.26      6.70 o
   0  12   9       98.83       99.26      3.38 o
   1  12   9       46.57       50.09      1.92 o
   2  12   9       56.87       47.09      2.06 o
   3  12   9       16.52       19.76      2.45 o
   4  12   9       34.88       29.31      2.80 o
   5  12   9       18.71       17.98      2.98 o
   0  13   9       73.64       69.31      3.23 o
   1  13   9      195.41      181.61      2.60 o
   2  13   9       76.82       85.69      2.63 o
   3  13   9      318.97      324.83      5.00 o
   4  13   9        1.26       -0.18      3.40 o
   0  14   9       45.31       39.83      3.55 o
   1  14   9       13.05       12.09      1.99 o
   2  14   9      202.77      175.78      4.85 o
   0   0  10      790.87      805.19     22.33 o
   1   0  10      277.81      299.86      8.12 o
   2   0  10      246.35      265.55      5.23 o
   3   0  10     1973.58     2231.37     33.56 o
   4   0  10        2.25        5.71      1.91 o
   5   0  10      449.90      459.09      8.60 o
   6   0  10      317.79      342.08      7.34 o
   7   0  10       48.79       46.08      3.16 o
   8   0  10      415.69      368.57      4.52 o
   9   0  10      151.65       98.47      7.26 o
   0   1  10      630.03      635.01     12.78 o
   1   1  10     1155.86     1204.13     13.55 o
   2   1  10      402.25      380.83      4.83 o
   3   1  10      265.69      268.53      3.69 o
   4   1  10      134.33      140.82      2.49 o
   5   1  10       82.25       96.14      2.06 o
   6   1  10      111.24      111.39      2.45 o
   7   1  10        5.63       10.07      2.06 o
   8   1  10       57.26       49.89      2.81 o
   9   1  10       43.72       32.33      5.22 o
   0   2  10     2925.27     3208.96     47.79 o
   1   2  10      562.95      548.56      6.83 o
   2   2  10      318.47      299.17      3.95 o
   3   2  10       66.98       73.23      1.71 o
   4   2  10      385.21      420.95      5.25 o
   5   2  10     1650.67     1894.41     20.52 o
   6   2  10        3.63        4.15      1.67 o
   7   2  10      447.52      468.73      6.10 o
   8   2  10       66.82       57.96      2.98 o
   9   2  10       10.36        3.69      3.90 o
   0   3  10       27.97       25.91      1.74 o
   1   3  10      424.29      433.14      5.27 o
   2   3  10      220.95      241.92      3.29 o
   3   3  10      665.35      684.81      8.18 o
   4   3  10       60.48       57.17      1.71 o
   5   3  10      255.66      266.18      3.93 o
   6   3  10      150.64      165.05      3.10 o
   7   3  10        1.92        4.72      2.09 o
   8   3  10        0.28        0.53      2.59 o
   9   3  10       87.60       53.87      5.86 o
   0   4  10        5.92        5.18      1.52 o
   1   4  10      808.22      770.26      8.98 o
   2   4  10      581.17      572.06      6.96 o
   3   4  10      214.73      227.67      3.40 o
   4   4  10      121.01      126.61      2.49 o
   5   4  10      376.45      418.21      5.67 o
   6   4  10       83.79       94.15      2.35 o
   7   4  10        8.39       11.28      2.48 o
   8   4  10       52.34       47.89      2.98 o
   0   5  10       10.11       15.36      1.60 o
   1   5  10      186.79      202.91      3.54 o
   2   5  10      311.98      323.09      4.27 o
   3   5  10      159.56      151.12      2.92 o
   4   5  10       54.94       60.21      1.81 o
   5   5  10      140.54      154.27      2.81 o
   6   5  10      161.32      159.97      3.03 o
   7   5  10       26.54       20.61      2.45 o
   8   5  10       72.70       67.24      3.45 o
   0   6  10        9.49       14.15      1.88 o
   1   6  10       14.87       16.00      1.28 o
   2   6  10      779.05      805.06      9.26 o
   3   6  10      252.64      286.13      3.97 o
   4   6  10      184.71      196.17      3.28 o
   5   6  10        3.72        5.57      1.70 o
   6   6  10      286.62      291.66      5.11 o
   7   6  10      230.47      208.68      3.67 o
   8   6  10        5.31        5.46      3.16 o
   0   7  10        0.21        2.94      1.81 o
   1   7  10       54.71       54.63      1.67 o
   2   7  10      324.67      326.47      4.27 o
   3   7  10      596.27      632.83      7.37 o
   4   7  10       85.58       98.01      2.28 o
   5   7  10      204.56      186.11      3.32 o
   6   7  10      153.15      152.89      3.10 o
   7   7  10       12.35       12.66      2.70 o
   8   7  10        1.67        6.10      3.76 o
   0   8  10      686.46      669.52     10.92 o
   1   8  10      225.92      242.65      3.50 o
   2   8  10      322.53      337.65      4.51 o
   3   8  10        4.74        9.54      1.52 o
   4   8  10      291.44      303.76      4.58 o
   5   8  10      175.38      184.64      3.31 o
   6   8  10       12.07       15.29      2.77 o
   7   8  10      187.97      149.02      3.92 o
   0   9  10      572.30      530.54      9.17 o
   1   9  10      100.83      108.87      2.24 o
   2   9  10       58.75       46.92      1.85 o
   3   9  10      176.48      192.64      3.28 o
   4   9  10       69.89       74.82      2.34 o
   5   9  10      695.30      727.76      6.72 o
   6   9  10        4.96        7.66      2.84 o
   7   9  10       26.84       18.20      3.12 o
   0  10  10      292.71      312.80      6.22 o
   1  10  10       24.01       20.54      1.70 o
   2  10  10      163.81      160.74      2.92 o
   3  10  10      351.35      404.84      6.16 o
   4  10  10      200.18      211.51      3.14 o
   5  10  10      311.86      347.70      6.08 o
   6  10  10       68.45       64.64      4.33 o
   0  11  10        5.49        7.48      2.34 o
   1  11  10      107.63      106.15      2.45 o
   2  11  10        3.00        4.64      1.70 o
   3  11  10      290.39      310.82      3.61 o
   4  11  10      189.20      196.26      2.96 o
   5  11  10        3.67        2.62      2.69 o
   0  12  10       12.11       10.99      2.62 o
   1  12  10      251.74      249.40      3.00 o
   2  12  10      130.19      136.97      2.53 o
   3  12  10       29.50       34.28      2.20 o
   4  12  10      131.77      125.89      3.34 o
   0  13  10        1.45        1.77      2.69 o
   1  13  10      128.22      122.48      2.74 o
   2  13  10       55.24       56.59      2.56 o
   3  13  10      332.93      309.17      7.61 o
   0  14  10        0.12       -0.78      2.91 o
   1  14  10       83.76       71.27      3.09 o
   1   0  11      991.67      946.69     18.99 o
   2   0  11      141.29      119.82      3.14 o
   3   0  11      140.11      131.03      3.35 o
   4   0  11     1672.63     1962.87     31.28 o
   5   0  11       80.79      101.53      3.48 o
   6   0  11      342.39      358.45      6.77 o
   7   0  11       50.08       50.17      3.66 o
   8   0  11      267.25      226.46      4.21 o
   0   1  11      128.96      118.91      3.17 o
   1   1  11      237.15      218.68      3.22 o
   2   1  11       52.24       60.79      1.56 o
   3   1  11      110.20      141.24      2.39 o
   4   1  11      516.18      548.22      6.93 o
   5   1  11      199.71      209.69      3.57 o
   6   1  11       27.04       23.95      2.06 o
   7   1  11       33.38       29.10      2.27 o
   8   1  11       63.36       52.35      2.91 o
   0   2  11      436.17      435.17      7.73 o
   1   2  11      183.97      174.46      2.68 o
   2   2  11      132.22      121.54      2.32 o
   3   2  11       93.58      105.03      2.17 o
   4   2  11       36.37       31.84      1.56 o
   5   2  11       46.85       56.07      1.92 o
   6   2  11      304.87      328.89      5.04 o
   7   2  11       80.02       85.28      2.35 o
   8   2  11        6.95        5.07      2.73 o
   0   3  11      138.83      149.26      3.89 o
   1   3  11      699.29      703.08      8.27 o
   2   3  11       69.13       65.95      1.67 o
   3   3  11      398.42      434.11      5.40 o
   4   3  11      896.92     1018.65     11.62 o
   5   3  11      304.01      303.09      4.33 o
   6   3  11       25.07       22.32      1.92 o
   7   3  11      138.01      124.38      2.49 o
   8   3  11      147.83      121.57      3.27 o
   0   4  11     2382.35     2469.85     37.28 o
   1   4  11       56.00       48.82      1.53 o
   2   4  11      278.58      311.83      4.26 o
   3   4  11      179.07      200.92      3.14 o
   4   4  11      333.81      367.73      4.80 o
   5   4  11      629.94      717.27      8.60 o
   6   4  11        8.38        9.89      1.95 o
   7   4  11       55.23       54.18      2.91 o
   8   4  11       74.49       55.88      3.09 o
   0   5  11     1045.68      965.67     15.47 o
   1   5  11       82.83       99.15      2.28 o
   2   5  11      516.48      561.72      6.75 o
   3   5  11       31.69       38.58      1.85 o
   4   5  11       83.59       87.49      2.28 o
   5   5  11      271.68      275.42      4.00 o
   6   5  11       20.48       20.08      1.99 o
   7   5  11       86.78       81.31      3.16 o
   8   5  11       75.51       46.89      3.87 o
   0   6  11      480.47      477.04      8.62 o
   1   6  11      375.44      398.49      5.10 o
   2   6  11      182.90      204.44      3.00 o
   3   6  11      777.86      819.01      9.60 o
   4   6  11      154.17      160.56      3.10 o
   5   6  11      231.44      265.83      4.07 o
   6   6  11       22.45       17.45      1.95 o
   7   6  11      142.74      126.30      3.35 o
   8   6  11       27.14       14.62      3.19 o
   0   7  11      784.44      834.93     13.90 o
   1   7  11      879.03      952.41     10.66 o
   2   7  11      353.92      359.48      4.73 o
   3   7  11      323.95      308.06      4.44 o
   4   7  11       72.13       83.07      2.31 o
   5   7  11      136.90      139.24      2.95 o
   6   7  11       73.99       70.59      2.84 o
   7   7  11       23.57       19.69      2.80 o
   0   8  11     1239.13     1290.15     20.23 o
   1   8  11      387.73      410.12      5.20 o
   2   8  11       65.22       66.22      1.95 o
   3   8  11      612.73      646.32      8.02 o
   4   8  11       87.39      102.08      2.59 o
   5   8  11       54.94       55.93      2.17 o
   6   8  11        4.37        1.81      2.94 o
   7   8  11       35.45       26.65      3.90 o
   0   9  11      104.86      102.97      3.38 o
   1   9  11      390.70      407.36      5.38 o
   2   9  11       67.13       73.72      2.10 o
   3   9  11      215.91      211.67      3.67 o
   4   9  11       82.23       92.18      2.45 o
   5   9  11       95.80       88.29      2.67 o
   6   9  11      372.49      319.51      5.44 o
   0  10  11      147.57      145.10      3.99 o
   1  10  11      579.37      593.17      7.57 o
   2  10  11      189.08      176.37      3.17 o
   3  10  11       38.21       37.12      2.17 o
   4  10  11      432.37      475.31      4.48 o
   5  10  11       63.78       57.85      3.20 o
   6  10  11      121.69       90.26      3.84 o
   0  11  11       13.67       13.48      2.38 o
   1  11  11      423.81      415.32      4.34 o
   2  11  11       53.69       53.61      2.24 o
   3  11  11      171.68      189.91      3.13 o
   4  11  11      176.18      166.15      3.63 o
   5  11  11       25.55       19.65      2.70 o
   0  12  11       29.33       29.17      2.55 o
   1  12  11       85.52       89.16      2.27 o
   2  12  11       63.08       64.35      2.13 o
   3  12  11      119.93      129.42      3.09 o
   4  12  11       41.05       33.08      2.87 o
   0  13  11       20.88       20.96      2.77 o
   1  13  11       14.63       15.68      2.23 o
   2  13  11      127.70      128.44      3.70 o
   3  13  11       82.41       56.42      3.41 o
   0   0  12      193.82      171.84      5.47 o
   1   0  12      159.70      146.58      3.68 o
   2   0  12      759.98      786.31     13.17 o
   3   0  12      343.99      344.30      6.53 o
   4   0  12       83.66       85.87      3.09 o
   5   0  12        0.03        1.31      2.98 o
   6   0  12      287.07      307.03      6.54 o
   7   0  12        2.98        5.96      2.94 o
   8   0  12       20.17       12.31      5.78 o
   0   1  12       75.10       73.22      2.45 o
   1   1  12      225.94      245.72      3.76 o
   2   1  12      153.61      176.32      2.92 o
   3   1  12      190.51      210.37      3.39 o
   4   1  12      467.82      490.82      6.34 o
   5   1  12      169.94      177.50      3.24 o
   6   1  12       24.46       28.92      2.13 o
   7   1  12       45.43       43.41      2.38 o
   8   1  12        0.94        0.28      2.91 o
   0   2  12     1542.71     1466.76     23.44 o
   1   2  12      517.51      511.17      6.44 o
   2   2  12      320.21      338.46      5.45 o
   3   2  12      185.87      176.88      2.89 o
   4   2  12     1078.54     1260.10     14.46 o
   5   2  12      185.47      207.25      3.67 o
   6   2  12       23.07       25.54      2.13 o
   7   2  12        6.12        5.74      2.41 o
   8   2  12        2.98        2.45      3.30 o
   0   3  12       39.30       41.37      2.59 o
   1   3  12      308.75      331.76      4.48 o
   2   3  12      467.31      494.85      6.17 o
   3   3  12      334.64      342.64      4.59 o
   4   3  12       91.29       95.16      2.45 o
   5   3  12     1148.45     1291.07     15.15 o
   6   3  12      203.02      198.84      3.60 o
   7   3  12       53.51       46.94      2.77 o
   8   3  12        5.63        3.16      3.23 o
   0   4  12      395.00      409.88      7.59 o
   1   4  12      502.11      538.11      6.57 o
   2   4  12      943.79      979.11     11.36 o
   3   4  12      284.66      284.97      3.97 o
   4   4  12       44.11       48.39      1.88 o
   5   4  12       57.55       58.32      2.31 o
   6   4  12       70.61       63.34      2.56 o
   7   4  12       32.10       25.41      2.52 o
   8   4  12       42.64       22.96      3.51 o
   0   5  12      873.69      898.24     14.58 o
   1   5  12      323.19      346.21      4.66 o
   2   5  12       41.64       50.91      1.81 o
   3   5  12      455.90      499.01      6.44 o
   4   5  12       73.38       76.72      2.20 o
   5   5  12      124.17      124.44      2.81 o
   6   5  12      146.69      128.23      2.53 o
   7   5  12      166.53      149.52      3.20 o
   8   5  12       22.67       14.30      4.12 o
   0   6  12       12.68       17.77      2.31 o
   1   6  12     2383.59     2717.57     28.89 o
   2   6  12     1025.86     1194.41     13.26 o
   3   6  12      353.91      351.73      4.95 o
   4   6  12       60.20       66.99      2.27 o
   5   6  12      404.07      422.17      5.81 o
   6   6  12      128.54      115.02      2.92 o
   7   6  12        0.33       -0.04      2.16 o
   0   7  12      803.52      842.03     13.97 o
   1   7  12      993.14     1062.38     11.96 o
   2   7  12     1052.86     1139.95     12.85 o
   3   7  12      371.14      394.14      5.52 o
   4   7  12      302.70      302.41      5.37 o
   5   7  12       42.15       38.73      2.27 o
   6   7  12       24.18       23.17      3.19 o
   7   7  12        4.66        4.50      2.84 o
   0   8  12       45.88       47.97      2.91 o
   1   8  12      626.51      619.24      8.06 o
   2   8  12      150.36      153.57      3.17 o
   3   8  12        2.80        0.67      1.60 o
   4   8  12      301.36      326.41      4.79 o
   5   8  12       38.56       33.57      2.48 o
   6   8  12      150.53      129.13      3.27 o
   0   9  12      513.23      532.34      9.90 o
   1   9  12      358.39      352.58      5.09 o
   2   9  12       79.17       90.72      2.35 o
   3   9  12      165.63      159.83      3.10 o
   4   9  12       72.91       71.65      2.38 o
   5   9  12       88.56       75.98      2.70 o
   6   9  12       32.00       23.45      2.80 o
   0  10  12      135.85      142.86      3.88 o
   1  10  12       21.03       24.44      1.92 o
   2  10  12       24.40       21.82      1.88 o
   3  10  12       22.33       25.12      2.13 o
   4  10  12       27.00       38.00      2.48 o
   5  10  12        6.25        6.74      2.77 o
   0  11  12        3.23        3.12      2.41 o
   1  11  12       42.24       47.03      2.17 o
   2  11  12      107.72      109.05      2.70 o
   3  11  12       35.30       37.58      2.34 o
   4  11  12        7.84       11.06      2.70 o
   0  12  12        0.44       -0.43      3.40 o
   1  12  12       39.39       33.93      2.16 o
   2  12  12       15.78       13.41      2.16 o
   3  12  12      109.70       95.42      3.80 o
   0  13  12       36.79       36.80      4.86 o
   1  13  12       11.95       11.88      3.69 o
   2  13  12       26.14       14.23      3.16 o
   1   0  13       17.75       12.77      2.09 o
   2   0  13        1.46        3.69      2.16 o
   3   0  13      241.84      264.32      5.51 o
   4   0  13      188.42      192.65      4.64 o
   5   0  13        3.21        3.19      2.69 o
   6   0  13      156.33      149.57      4.77 o
   7   0  13       20.53       13.02      4.22 o
   8   0  13        6.41        8.05      6.28 o
   0   1  13      189.85      231.52      5.00 o
   1   1  13      261.50      272.60      4.15 o
   2   1  13       89.39      101.16      2.35 o
   3   1  13      642.95      709.45      8.59 o
   4   1  13       21.90       20.44      1.81 o
   5   1  13      317.49      344.76      5.12 o
   6   1  13       18.18       13.27      2.27 o
   7   1  13        7.22        7.09      2.70 o
   8   1  13       48.88       31.27      4.86 o
   0   2  13      222.02      247.89      5.29 o
   1   2  13       70.09       67.43      1.92 o
   2   2  13      681.61      741.25      9.51 o
   3   2  13      745.50      835.51      9.63 o
   4   2  13      801.47      887.20     10.61 o
   5   2  13       19.59       20.08      1.95 o
   6   2  13      191.21      184.68      3.56 o
   7   2  13        1.31       -0.71      1.95 o
   0   3  13      189.90      193.48      5.28 o
   1   3  13     1847.61     2077.97     22.90 o
   2   3  13     1017.76     1193.73     13.24 o
   3   3  13     2287.10     2535.38     27.09 o
   4   3  13       39.53       50.20      2.06 o
   5   3  13       49.53       46.51      2.31 o
   6   3  13       79.10       68.93      2.56 o
   7   3  13       69.34       54.06      2.81 o
   8   3  13        3.73        5.32      4.11 o
   0   4  13      416.23      427.64      7.55 o
   1   4  13     1878.25     2198.35     23.56 o
   2   4  13       91.15      108.11      2.42 o
   3   4  13     1318.11     1533.02     17.58 o
   4   4  13       72.47       98.71      2.63 o
   5   4  13       44.10       44.91      2.45 o
   6   4  13       84.52       76.05      2.31 o
   7   4  13       19.35       14.93      2.62 o
   0   5  13      321.64      341.19      6.77 o
   1   5  13      339.79      362.98      4.84 o
   2   5  13      659.11      711.53      8.29 o
   3   5  13     1094.32     1250.78     14.52 o
   4   5  13      224.04      208.26      3.64 o
   5   5  13       28.53       33.78      2.24 o
   6   5  13       60.14       49.29      2.31 o
   7   5  13       26.96       22.67      2.77 o
   0   6  13       75.68       71.94      2.95 o
   1   6  13       35.91       35.74      1.85 o
   2   6  13      233.88      258.97      3.86 o
   3   6  13      126.55      115.60      2.74 o
   4   6  13       99.32      100.70      2.77 o
   5   6  13       14.39       15.25      2.38 o
   6   6  13       21.67       16.99      2.59 o
   7   6  13       56.17       35.90      3.23 o
   0   7  13      533.12      590.92     10.85 o
   1   7  13       16.82       17.67      1.67 o
   2   7  13      144.59      150.88      2.92 o
   3   7  13      169.00      155.10      3.10 o
   4   7  13      224.58      247.65      4.42 o
   5   7  13       10.47       12.77      2.45 o
   6   7  13       28.62       22.25      2.52 o
   0   8  13        7.38        9.57      2.52 o
   1   8  13       39.82       39.05      1.81 o
   2   8  13       25.05       25.62      1.92 o
   3   8  13       25.57       24.94      2.02 o
   4   8  13        5.40        2.87      2.20 o
   5   8  13      164.18      143.11      3.31 o
   6   8  13       81.67       62.35      3.27 o
   0   9  13      251.96      269.79      5.71 o
   1   9  13       45.49       44.62      1.88 o
   2   9  13       11.48       16.28      2.06 o
   3   9  13        6.93        6.38      1.99 o
   4   9  13       70.50       62.87      2.66 o
   5   9  13       84.91       71.13      2.74 o
   0  10  13      176.40      208.02      4.17 o
   1  10  13       17.65       22.06      1.99 o
   2  10  13       84.38       90.76      2.45 o
   3  10  13       27.55       27.04      2.20 o
   4  10  13       78.82       77.48      2.74 o
   5  10  13       14.97        7.59      3.09 o
   0  11  13       20.04       26.85      3.19 o
   1  11  13       50.35       49.99      2.24 o
   2  11  13       11.60       11.46      2.13 o
   3  11  13       41.73       34.82      2.70 o
   4  11  13       45.91       27.62      2.73 o
   0  12  13        7.72        4.26      2.94 o
   1  12  13       81.17       81.32      2.42 o
   2  12  13       48.19       44.27      2.88 o
   3  12  13       64.35       49.25      4.01 o
   0   0  14      106.83       86.98      4.95 o
   1   0  14      330.85      354.65      6.63 o
   2   0  14       27.74       28.35      2.70 o
   3   0  14      999.77     1222.58     19.43 o
   4   0  14       10.56       19.54      2.48 o
   5   0  14      245.13      248.84      5.61 o
   6   0  14        6.64        7.02      3.44 o
   7   0  14        4.26        2.45      3.55 o
   0   1  14       29.88       36.59      2.48 o
   1   1  14      130.56      148.94      2.99 o
   2   1  14       32.39       40.29      1.88 o
   3   1  14      503.92      594.50      7.24 o
   4   1  14      253.63      291.28      4.61 o
   5   1  14      227.69      241.86      4.10 o
   6   1  14       28.84       24.45      2.38 o
   7   1  14      127.15       89.71      2.88 o
   0   2  14       71.82       71.69      2.95 o
   1   2  14        1.11        5.35      1.63 o
   2   2  14      209.28      227.14      3.50 o
   3   2  14        8.67       12.34      1.77 o
   4   2  14       63.15       64.69      2.38 o
   5   2  14      110.22      116.52      2.81 o
   6   2  14       22.49       22.21      2.41 o
   7   2  14       72.74       48.02      2.91 o
   0   3  14       72.94       68.85      2.81 o
   1   3  14       69.68       80.10      2.13 o
   2   3  14      161.67      174.44      3.10 o
   3   3  14      165.22      188.32      3.31 o
   4   3  14       76.75       73.45      2.42 o
   5   3  14      151.53      155.39      3.24 o
   6   3  14       31.31       30.66      2.27 o
   7   3  14       20.80       13.69      2.45 o
   0   4  14       36.75       38.59      2.66 o
   1   4  14      985.12     1107.67     12.70 o
   2   4  14      973.00     1093.55     12.46 o
   3   4  14      426.99      502.49      7.83 o
   4   4  14      138.61      167.92      3.35 o
   5   4  14      144.82      151.86      3.13 o
   6   4  14       89.83       79.32      2.52 o
   7   4  14       18.08        8.94      3.02 o
   0   5  14      537.15      558.79      9.81 o
   1   5  14      872.31      990.01     11.33 o
   2   5  14      224.21      220.07      3.64 o
   3   5  14      155.14      156.52      3.21 o
   4   5  14      150.37      139.55      3.17 o
   5   5  14       32.97       30.31      2.38 o
   6   5  14       16.15       16.42      2.45 o
   7   5  14        5.86        1.24      5.39 o
   0   6  14      132.78      153.15      4.20 o
   1   6  14      159.68      174.65      3.42 o
   2   6  14       59.07       62.69      2.20 o
   3   6  14       98.00      113.75      2.77 o
   4   6  14       34.26       33.25      2.20 o
   5   6  14       36.92       31.87      2.34 o
   6   6  14      167.94      118.08      3.03 o
   0   7  14      154.05      168.47      4.56 o
   1   7  14     1032.30     1134.61     13.08 o
   2   7  14       16.52       23.30      1.99 o
   3   7  14        8.85        7.87      1.99 o
   4   7  14       44.05       53.18      2.45 o
   5   7  14       34.47       34.07      2.80 o
   6   7  14      100.90       73.90      3.52 o
   0   8  14      519.15      561.80      9.79 o
   1   8  14      444.70      490.10      6.36 o
   2   8  14       37.41       34.50      2.13 o
   3   8  14      123.88      136.61      2.70 o
   4   8  14      104.59       98.34      2.74 o
   5   8  14      464.08      379.85      4.88 o
   6   8  14        7.26        6.06      3.40 o
   0   9  14       13.10       16.24      2.52 o
   1   9  14       79.12       83.68      2.38 o
   2   9  14      172.99      170.02      2.78 o
   3   9  14        9.31        8.19      2.31 o
   4   9  14       77.57       78.94      2.66 o
   5   9  14       75.82       47.64      3.37 o
   0  10  14        0.87        0.14      2.69 o
   1  10  14       84.23       82.94      2.45 o
   2  10  14        1.18        2.48      2.06 o
   3  10  14      109.83      103.22      3.02 o
   4  10  14       36.61       26.76      2.70 o
   0  11  14        3.18        3.08      2.73 o
   1  11  14      105.52      112.31      2.49 o
   2  11  14       27.86       27.71      2.45 o
   3  11  14       41.21       39.18      3.05 o
   0  12  14       20.97       18.30      3.19 o
   1  12  14      101.86       95.83      3.02 o
   1   0  15       18.70       17.42      2.63 o
   2   0  15      697.04      729.36     12.18 o
   3   0  15      668.36      771.47     13.39 o
   4   0  15      347.64      383.61      8.02 o
   5   0  15       31.37       39.00      3.09 o
   6   0  15        5.22        6.91      3.37 o
   7   0  15       98.00       65.75      4.41 o
   0   1  15      197.08      204.58      4.75 o
   1   1  15       69.41       87.20      2.67 o
   2   1  15      193.69      215.19      3.67 o
   3   1  15       18.01       16.99      1.95 o
   4   1  15       61.32       76.40      2.63 o
   5   1  15       17.15       19.26      2.52 o
   6   1  15      159.59      138.86      2.81 o
   7   1  15      131.25       75.02      2.92 o
   0   2  15      116.41       99.33      3.45 o
   1   2  15       26.56       40.60      2.02 o
   2   2  15      104.04      112.26      2.53 o
   3   2  15       42.61       54.00      2.06 o
   4   2  15        1.25        1.17      2.16 o
   5   2  15      501.42      495.68      4.49 o
   6   2  15      206.79      183.16      2.99 o
   7   2  15       14.18        7.20      2.84 o
   0   3  15      482.06      499.81      9.90 o
   1   3  15      221.49      248.69      3.78 o
   2   3  15      220.94      254.68      4.00 o
   3   3  15      177.69      181.43      3.53 o
   4   3  15      258.94      276.15      4.32 o
   5   3  15      108.73      105.65      2.88 o
   6   3  15       21.29       20.01      2.41 o
   7   3  15        4.08        1.99      3.86 o
   0   4  15      313.07      314.14      6.87 o
   1   4  15      235.96      235.47      3.82 o
   2   4  15      165.20      171.68      3.31 o
   3   4  15      464.01      501.75      7.48 o
   4   4  15      310.58      347.58      4.90 o
   5   4  15      105.18       99.17      2.74 o
   6   4  15      150.20      119.63      3.06 o
   0   5  15        9.94       10.60      2.98 o
   1   5  15      117.02      132.54      2.78 o
   2   5  15      322.02      353.54      5.30 o
   3   5  15       89.14       96.93      2.63 o
   4   5  15        3.72        5.60      2.02 o
   5   5  15       45.32       43.38      2.52 o
   6   5  15       54.90       36.21      2.56 o
   0   6  15       69.12       64.70      3.30 o
   1   6  15       98.01       99.88      2.84 o
   2   6  15      194.95      214.04      3.74 o
   3   6  15      251.92      252.27      4.00 o
   4   6  15      177.03      169.79      3.03 o
   5   6  15       30.81       31.37      2.48 o
   6   6  15       36.14       18.63      2.80 o
   0   7  15      399.42      481.47      8.93 o
   1   7  15       68.02       69.31      2.34 o
   2   7  15       37.07       32.58      2.09 o
   3   7  15       43.68       49.20      2.52 o
   4   7  15       89.17       83.94      2.84 o
   5   7  15       37.04       25.20      2.77 o
   6   7  15       70.48       35.55      3.02 o
   0   8  15       12.97       18.55      2.80 o
   1   8  15      176.09      197.95      3.28 o
   2   8  15      252.92      267.28      3.53 o
   3   8  15       46.26       52.04      2.41 o
   4   8  15       11.67       10.92      2.52 o
   5   8  15       16.10        9.58      2.48 o
   0   9  15        8.73        7.31      2.84 o
   1   9  15       39.75       40.53      2.17 o
   2   9  15       10.13       11.28      2.06 o
   3   9  15       50.81       49.67      2.45 o
   4   9  15        0.59       -0.39      2.09 o
   0  10  15      138.30      127.74      3.56 o
   1  10  15      157.77      167.21      2.99 o
   2  10  15        1.57        5.92      2.20 o
   3  10  15      183.06      153.12      4.42 o
   0  11  15       19.95       17.06      3.37 o
   1  11  15       19.98       17.42      2.02 o
   2  11  15      132.91      116.21      3.98 o
   0   0  16      461.50      472.34     12.23 o
   1   0  16      842.78      919.27     14.59 o
   2   0  16       20.58       14.69      2.55 o
   3   0  16      164.63      184.33      4.85 o
   4   0  16      419.53      503.12      9.54 o
   5   0  16       69.32       63.48      3.69 o
   6   0  16      190.34      140.34      4.81 o
   7   0  16       61.97       35.86      5.65 o
   0   1  16      200.58      262.37      5.71 o
   1   1  16      343.51      404.11      5.41 o
   2   1  16      545.96      632.08      8.69 o
   3   1  16      407.24      482.57      6.24 o
   4   1  16      167.04      177.33      3.42 o
   5   1  16       89.62       82.70      2.84 o
   6   1  16       32.11       20.55      2.48 o
   7   1  16       14.55        6.95      2.91 o
   0   2  16       85.95       81.80      3.41 o
   1   2  16      172.09      189.62      3.28 o
   2   2  16      100.78       98.08      2.52 o
   3   2  16       94.17      111.56      2.63 o
   4   2  16      372.19      429.72      5.70 o
   5   2  16      235.74      213.19      3.35 o
   6   2  16       44.20       34.64      2.70 o
   0   3  16      425.35      533.54      9.84 o
   1   3  16      127.46      128.27      2.74 o
   2   3  16       39.89       41.85      2.20 o
   3   3  16       65.85       79.11      2.63 o
   4   3  16       13.42       18.44      2.34 o
   5   3  16      111.78      106.33      2.84 o
   6   3  16      103.16       64.88      2.84 o
   0   4  16       43.20       56.52      4.05 o
   1   4  16       57.82       57.89      2.24 o
   2   4  16       81.56       90.84      2.59 o
   3   4  16        8.99        8.44      2.27 o
   4   4  16      364.77      360.45      4.37 o
   5   4  16        9.99        8.40      2.27 o
   6   4  16       20.72       12.17      2.38 o
   0   5  16      195.85      205.46      5.13 o
   1   5  16        6.81       11.17      1.70 o
   2   5  16      129.93      134.66      3.02 o
   3   5  16       75.23       74.61      2.42 o
   4   5  16      114.94      113.02      2.70 o
   5   5  16       75.75       68.67      2.91 o
   6   5  16       54.59       28.58      3.66 o
   0   6  16       74.71       78.84      3.59 o
   1   6  16      369.96      444.13      5.84 o
   2   6  16       56.46       63.56      2.34 o
   3   6  16      157.06      166.39      2.96 o
   4   6  16       56.55       51.70      2.91 o
   5   6  16      127.44      107.49      2.85 o
   0   7  16        3.64        3.51      2.77 o
   1   7  16       32.15       34.07      2.06 o
   2   7  16      418.08      449.39      4.02 o
   3   7  16       75.05       73.93      2.66 o
   4   7  16       49.67       43.42      2.73 o
   5   7  16       24.25       14.94      2.94 o
   0   8  16      249.11      307.27      5.53 o
   1   8  16       90.64       83.56      2.74 o
   2   8  16      249.79      263.67      3.89 o
   3   8  16       16.80       13.69      2.41 o
   4   8  16       91.99       70.65      3.30 o
   0   9  16       93.26      104.56      4.12 o
   1   9  16      159.79      159.85      2.92 o
   2   9  16       53.98       52.69      2.73 o
   3   9  16       47.50       43.09      2.80 o
   4   9  16       19.54       16.88      5.29 o
   0  10  16        3.48        3.40      3.26 o
   1  10  16       12.34        7.84      2.38 o
   2  10  16       33.68       29.77      2.98 o
   1   0  17       16.86       12.81      2.91 o
   2   0  17        2.06        4.82      2.87 o
   3   0  17        0.41        1.52      2.87 o
   4   0  17      125.17      127.93      4.09 o
   5   0  17        2.70        1.17      3.16 o
   6   0  17       19.99       11.81      4.61 o
   0   1  17       93.16      110.85      3.52 o
   1   1  17      251.92      273.60      4.29 o
   2   1  17      116.30      113.27      3.09 o
   3   1  17      228.21      262.77      4.39 o
   4   1  17       35.48       32.37      2.52 o
   5   1  17      646.69      552.68      5.26 o
   6   1  17       25.85       12.17      2.80 o
   0   2  17        8.06        7.77      2.80 o
   1   2  17      699.40      823.75      9.41 o
   2   2  17       24.71       27.71      2.13 o
   3   2  17      273.54      294.74      4.36 o
   4   2  17      135.83      146.04      3.02 o
   5   2  17      168.04      137.88      2.99 o
   6   2  17       91.41       59.35      3.30 o
   0   3  17       25.61       28.35      3.34 o
   1   3  17       60.05       59.67      2.27 o
   2   3  17       57.23       69.07      2.52 o
   3   3  17       56.15       64.63      2.59 o
   4   3  17       19.26       16.07      2.45 o
   5   3  17       69.54       54.41      2.95 o
   6   3  17       11.88        3.79      2.91 o
   0   4  17       74.80       83.68      4.44 o
   1   4  17       43.00       57.33      2.17 o
   2   4  17       27.81       27.11      2.38 o
   3   4  17       71.26       71.47      2.56 o
   4   4  17       19.73       19.44      2.34 o
   5   4  17       47.85       32.41      2.48 o
   0   5  17       50.88       77.76      3.91 o
   1   5  17       45.26       44.05      2.24 o
   2   5  17      112.93      119.21      2.74 o
   3   5  17       36.80       33.96      2.34 o
   4   5  17       79.14       73.44      2.70 o
   5   5  17       35.30       20.83      3.23 o
   0   6  17        0.03       -1.67      3.37 o
   1   6  17      163.78      169.59      2.85 o
   2   6  17        8.46        7.91      2.06 o
   3   6  17      141.36      125.48      2.63 o
   4   6  17       40.25       31.13      2.70 o
   5   6  17       16.87       12.45      2.45 o
   0   7  17       56.33       52.37      3.73 o
   1   7  17       94.67       99.17      2.70 o
   2   7  17       14.82       15.96      2.23 o
   3   7  17        7.23        7.59      2.27 o
   4   7  17       23.03       15.93      3.12 o
   0   8  17      165.61      181.14      4.20 o
   1   8  17       59.79       65.13      2.63 o
   2   8  17       85.43       84.39      2.66 o
   3   8  17        5.21        5.71      2.38 o
   0   9  17       97.20       98.17      3.91 o
   1   9  17       56.41       51.13      2.45 o
   2   9  17      143.91      135.78      4.66 o
   0  10  17       13.37       12.63      3.40 o
   1   0  18       67.31       73.32      3.41 o
   2   0  18      207.32      227.15      4.71 o
   3   0  18      213.87      239.39      5.60 o
   4   0  18        0.65       -0.50      2.66 o
   5   0  18        3.85        2.87      3.58 o
   0   1  18        0.89       -0.57      2.27 o
   1   1  18       45.14       49.52      2.24 o
   2   1  18       44.50       44.37      2.17 o
   3   1  18      152.99      168.40      3.10 o
   4   1  18       46.36       43.98      2.52 o
   5   1  18       91.33       66.24      2.63 o
   0   2  18       41.74       61.20      3.12 o
   1   2  18      107.15      121.19      3.24 o
   2   2  18       38.95       44.08      2.31 o
   3   2  18       86.42       77.86      2.63 o
   4   2  18        6.21        6.56      2.27 o
   5   2  18       50.48       31.95      2.59 o
   0   3  18        4.25        7.20      2.69 o
   1   3  18       52.26       60.93      2.20 o
   2   3  18        5.52        4.04      2.20 o
   3   3  18       63.43       66.59      2.88 o
   4   3  18       83.76       71.42      2.84 o
   5   3  18        4.54        0.28      2.38 o
   0   4  18      138.33      168.20      3.95 o
   1   4  18       12.86       10.39      2.23 o
   2   4  18       55.66       72.79      2.45 o
   3   4  18        0.55        1.63      2.38 o
   4   4  18      115.21       88.05      2.92 o
   5   4  18       61.07       30.89      3.44 o
   0   5  18       65.84       70.18      4.01 o
   1   5  18        3.50        6.03      2.09 o
   2   5  18      286.93      301.55      3.61 o
   3   5  18      102.27       95.88      2.60 o
   4   5  18        3.14        3.44      2.30 o
   0   6  18        1.78        2.69      3.30 o
   1   6  18      322.45      372.83      4.11 o
   2   6  18        5.55        7.20      2.13 o
   3   6  18      205.32      194.46      3.24 o
   4   6  18       52.59       29.93      2.95 o
   0   7  18      115.94      131.90      4.48 o
   1   7  18       84.34       88.55      2.91 o
   2   7  18       37.28       33.50      2.66 o
   3   7  18       15.33        9.47      2.87 o
   0   8  18      261.33      265.56      5.60 o
   1   8  18       14.66       13.73      2.55 o
   2   8  18       97.29       88.28      3.34 o
   0   9  18       30.17       32.75      3.37 o
   1   0  19        8.65       10.85      2.73 o
   2   0  19      127.94      110.22      3.66 o
   3   0  19       79.70       85.27      3.94 o
   4   0  19       40.59       32.65      3.76 o
   5   0  19       91.70       59.52      4.90 o
   0   1  19      104.52      121.07      3.48 o
   1   1  19      162.47      174.14      2.92 o
   2   1  19        6.81       10.39      2.34 o
   3   1  19        8.03        8.19      2.27 o
   4   1  19       29.63       24.41      2.66 o
   5   1  19      125.04       76.89      3.34 o
   0   2  19        0.07        0.85      2.98 o
   1   2  19        3.12        0.32      2.77 o
   2   2  19      124.38      124.96      2.63 o
   3   2  19        8.66        8.94      2.16 o
   4   2  19       58.31       45.34      3.27 o
   0   3  19        9.47       13.12      3.09 o
   1   3  19       40.75       44.37      2.52 o
   2   3  19       76.58       86.79      2.24 o
   3   3  19       27.57       27.32      2.63 o
   4   3  19       16.65       10.68      2.38 o
   0   4  19       92.37       86.97      3.45 o
   1   4  19       26.29       26.36      2.34 o
   2   4  19      110.76      107.49      2.70 o
   3   4  19        1.79        3.90      2.34 o
   4   4  19        6.85        4.33      2.27 o
   0   5  19        9.80        6.28      3.19 o
   1   5  19        4.60        3.79      2.16 o
   2   5  19       14.84       15.96      2.38 o
   3   5  19       82.24       56.10      2.84 o
   0   6  19      171.97      180.12      5.41 o
   1   6  19       31.48       38.25      2.55 o
   2   6  19       66.65       68.79      2.70 o
   3   6  19      114.82       83.31      3.38 o
   0   7  19       53.22       40.26      3.94 o
   1   7  19       42.09       33.72      2.63 o
   2   7  19       32.39       21.82      2.80 o
   0   0  20      327.44      340.82      6.40 o
   1   0  20       43.81       41.14      3.27 o
   2   0  20       11.15        7.20      4.26 o
   3   0  20       59.00       45.95      3.91 o
   4   0  20        0.12       -3.33      5.18 o
   0   1  20        4.04        9.68      3.12 o
   1   1  20       34.22       33.46      2.41 o
   2   1  20       22.32       21.99      2.59 o
   3   1  20       31.89       25.09      2.66 o
   4   1  20       86.61       60.19      3.70 o
   0   2  20       44.81       49.09      3.37 o
   1   2  20       87.18       92.07      2.45 o
   2   2  20       26.68       24.13      2.48 o
   3   2  20       11.50       10.07      3.37 o
   0   3  20       53.79       62.70      3.48 o
   1   3  20        2.23        2.84      2.48 o
   2   3  20       15.64       12.73      2.16 o
   3   3  20       45.98       29.71      3.80 o
   0   4  20      166.26      178.03      3.95 o
   1   4  20       10.07        7.02      2.31 o
   2   4  20       57.46       47.90      2.66 o
   3   4  20       12.50        6.92      4.01 o
   0   5  20       55.05       74.56      5.36 o
   1   5  20       34.73       36.76      2.84 o
   2   5  20      116.26       98.35      3.48 o
   0   6  20      101.35       91.03      4.91 o
   1   6  20       96.69       84.58      3.09 o
   1   0  21       86.18       85.95      5.15 o
   2   0  21       54.73       49.99      5.08 o
   0   1  21        1.93        2.16      3.30 o
   1   1  21       24.30       24.55      2.55 o
   2   1  21       45.65       39.44      2.56 o
   0   2  21        0.96       -3.76      3.76 o
   1   2  21       60.98       53.44      2.45 o
   2   2  21       61.21       44.88      3.16 o
   0   3  21       71.00       76.04      3.94 o
   1   3  21       43.99       45.08      2.59 o
   2   3  21       79.63       70.48      3.48 o
   0   4  21       48.42       52.25      3.87 o
   1   4  21       63.91       52.06      2.77 o
 
